# Supplementary material for: 2-(4-Bromo­benzene­sulfonamido)acetic acid
Source: Acta Crystallogr Sect E Struct Rep Online. 2009 Jul 11;65(Pt 8):o1816. doi: 10.1107/S160053680902604X (PMC2977417; doi:10.1107/S160053680902604X)
Supplement: Supplementary file 2 [file e-65-o1816-Isup2.hkl]

# 
# h,k,l, Fc-squared, Fo-squared, sigma(Fo-squared) and status flag 
# 
data_I
_shelx_title ' NEWBRACID IN P-1' 
_shelx_refln_list_code          4 
_shelx_F_calc_maximum      131.71 
_exptl_crystal_F_000       292.00 
_reflns_d_resolution_high  0.7495 
 
loop_ 
 _symmetry_equiv_pos_as_xyz 
 'x, y, z' 
 '-x, -y, -z' 
 
_cell_length_a     5.0042 
_cell_length_b     7.9997 
_cell_length_c    13.2289 
_cell_angle_alpha  79.691 
_cell_angle_beta   88.667 
_cell_angle_gamma  81.404 
 
_shelx_F_squared_multiplier     1.000 
 
loop_ 
 _refln_index_h 
 _refln_index_k 
 _refln_index_l 
 _refln_F_squared_calc 
 _refln_F_squared_meas 
 _refln_F_squared_sigma 
 _refln_observed_status 
   1   0   0     6937.10     6404.07    103.29 o 
   2   0   0     4711.20     4208.22    101.66 o 
   3   0   0     1379.25     1343.02     45.88 o 
   4   0   0       37.57       17.03     19.82 o 
  -6   1   0        0.67        5.31     13.98 o 
  -5   1   0       53.07       47.20      7.27 o 
  -4   1   0       81.39       94.47      7.36 o 
  -3   1   0        9.27       13.15      3.67 o 
  -2   1   0      727.10      685.09     10.54 o 
  -1   1   0     5958.36     5791.97     59.15 o 
   0   1   0      189.67      238.30      5.18 o 
   1   1   0     6793.39     6116.87     57.93 o 
   2   1   0       25.41       23.01      4.08 o 
   3   1   0      770.56      742.02     27.70 o 
   4   1   0      235.03      189.76     28.70 o 
  -6   2   0        1.63       -6.87      9.19 o 
  -5   2   0       28.89       18.51      8.84 o 
  -4   2   0      292.66      262.18     11.34 o 
  -3   2   0      167.49      191.34      7.04 o 
  -2   2   0      222.26      197.11      6.14 o 
  -1   2   0     4732.06     4682.96     44.96 o 
   0   2   0     1512.49     1785.39     20.76 o 
   1   2   0     1642.11     1523.11     18.00 o 
   2   2   0      606.07      540.08      9.98 o 
   3   2   0        6.81        5.30      3.87 o 
   4   2   0      118.24      134.26      7.15 o 
   5   2   0       67.06       38.64     24.28 o 
  -6   3   0        8.87       58.59     22.49 o 
  -5   3   0       25.52       16.72     11.42 o 
  -4   3   0       17.00       28.44      9.80 o 
  -3   3   0       13.92       14.21      6.40 o 
  -2   3   0      888.43      949.43     16.20 o 
  -1   3   0      426.55      462.73     11.18 o 
   0   3   0     1132.26     1316.41     17.38 o 
   1   3   0      122.48      130.11      5.26 o 
   2   3   0     1461.20     1285.15     18.99 o 
   3   3   0      262.34      261.41      7.78 o 
   4   3   0        7.77       14.71      5.70 o 
   5   3   0      174.36      203.33     10.56 o 
   6   3   0       38.37       34.72     17.67 o 
  -5   4   0        0.62        1.20     15.84 o 
  -4   4   0        8.11       15.33     15.43 o 
  -3   4   0       25.27       23.41     10.54 o 
  -2   4   0        0.03       -2.34      5.49 o 
  -1   4   0     2052.21     2063.62     29.99 o 
   0   4   0      351.78      420.86     10.75 o 
   1   4   0     1510.25     1351.88     21.49 o 
   2   4   0      363.57      365.00     15.24 o 
   3   4   0       83.35       94.28     10.30 o 
   4   4   0      114.45      135.87      9.25 o 
   5   4   0        7.54        5.88      8.52 o 
   6   4   0       48.09       53.04     10.56 o 
  -5   5   0        3.29      -18.77     18.77 o 
  -4   5   0       18.05       17.56     44.37 o 
  -3   5   0       55.90       47.01     17.19 o 
  -2   5   0      148.70      160.68     13.33 o 
  -1   5   0       22.67       13.19      6.93 o 
   0   5   0      647.65      736.37     19.09 o 
   1   5   0        6.16        7.55      5.05 o 
   2   5   0      623.48      581.15     14.35 o 
   3   5   0       89.88      108.50      9.10 o 
   4   5   0       84.91      103.07      9.21 o 
   5   5   0       27.97       13.41     10.01 o 
   6   5   0       17.59       14.12     11.03 o 
  -4   6   0        0.21       -6.17     19.61 o 
  -3   6   0       51.64       59.30     24.14 o 
  -2   6   0       10.75        9.88     13.95 o 
  -1   6   0      111.46      106.75     12.96 o 
   0   6   0        0.67       -6.62      7.57 o 
   1   6   0       47.84       41.67      8.28 o 
   2   6   0        2.92       -6.96      6.96 o 
   3   6   0       13.37       -9.06      9.06 o 
   4   6   0        0.88       -1.35      9.45 o 
   5   6   0       30.11       27.41     11.85 o 
  -4   7   0       19.91      -18.78     34.06 o 
  -3   7   0        2.12      -25.34     29.22 o 
  -2   7   0       57.22       33.74     31.58 o 
  -1   7   0        7.90       -8.52     17.83 o 
   0   7   0       49.37       37.64     14.04 o 
   1   7   0      101.20       80.45     11.76 o 
   2   7   0        5.53       11.95      9.21 o 
   3   7   0        1.41      -11.48     11.48 o 
   4   7   0        2.04        7.20     14.71 o 
   5   7   0        1.21        7.31     16.25 o 
  -3   8   0       24.19       59.32     37.72 o 
  -2   8   0      130.73      195.25     42.98 o 
  -1   8   0      313.62      306.81     30.79 o 
   0   8   0       14.49       16.00     21.70 o 
   1   8   0      322.08      354.69     29.07 o 
   2   8   0      175.92      230.74     25.15 o 
   3   8   0        4.64      -15.59     15.59 o 
   4   8   0       18.47        0.27     22.71 o 
   5   8   0       11.67        9.48     19.47 o 
  -2   9   0       53.88       97.96     44.81 o 
  -1   9   0       17.43        4.96     39.14 o 
   0   9   0      178.29      180.40     53.22 o 
   1   9   0        1.11        1.02     22.18 o 
   2   9   0      317.01      290.24     45.10 o 
   3   9   0      159.71      202.89     27.74 o 
   4   9   0        1.66      -18.65     18.65 o 
  -1  10   0        0.21       20.78     43.70 o 
   0  10   0      207.06      224.12     35.75 o 
   1  10   0      403.90      444.47     55.79 o 
   2  10   0       34.89       17.59     36.72 o 
  -2 -10   1       28.19        6.02     36.70 o 
  -1 -10   1       43.72       -2.17     37.43 o 
   0 -10   1       79.88       92.81     31.34 o 
  -4  -9   1       59.16       70.03     37.34 o 
  -3  -9   1        6.38        3.93     23.24 o 
  -2  -9   1      301.85      303.06     46.91 o 
  -1  -9   1       27.77       24.70     24.39 o 
   0  -9   1      149.98      168.61     30.25 o 
   1  -9   1       94.09      151.00     45.50 o 
   2  -9   1        0.95      -36.14     36.14 o 
  -4  -8   1      186.62      191.53     24.41 o 
  -3  -8   1      501.05      521.83     74.19 o 
  -2  -8   1       46.16       26.96     17.21 o 
  -1  -8   1      936.53      887.28     35.77 o 
   0  -8   1       39.59       46.35     42.47 o 
   1  -8   1      209.32      211.98     29.39 o 
   2  -8   1       85.74       71.72     38.25 o 
   3  -8   1        0.56      -26.39     34.35 o 
  -5  -7   1       11.78       30.16     17.52 o 
  -4  -7   1        0.14       -5.23     22.09 o 
  -3  -7   1      346.18      374.95     20.58 o 
  -2  -7   1      606.91      572.47     21.83 o 
  -1  -7   1      143.39      143.24     16.88 o 
   0  -7   1      789.16      868.76     32.93 o 
   1  -7   1       35.88       29.37     20.54 o 
   2  -7   1       74.75       90.60     36.31 o 
   3  -7   1       34.18      -15.26     31.12 o 
   4  -7   1        0.49       15.99     34.14 o 
  -5  -6   1       64.97       78.35     18.44 o 
  -4  -6   1       53.38       49.85     11.72 o 
  -3  -6   1       18.45       11.89     10.09 o 
  -2  -6   1      972.59      849.78     20.52 o 
  -1  -6   1      306.67      298.39     13.06 o 
   0  -6   1      952.89     1000.08     25.48 o 
   1  -6   1     1518.21     1398.54     35.23 o 
   2  -6   1       68.63       44.21     15.02 o 
   3  -6   1      251.55      244.72     26.76 o 
   4  -6   1      113.98      106.18     24.07 o 
  -6  -5   1        0.03      -11.94     11.94 o 
  -5  -5   1        0.54        2.33      9.54 o 
  -4  -5   1       12.26        0.42      7.55 o 
  -3  -5   1      264.90      261.92     10.70 o 
  -2  -5   1       19.01       19.50      6.63 o 
  -1  -5   1     2372.33     2204.06     38.81 o 
   0  -5   1     1551.08     1728.01     29.88 o 
   1  -5   1       35.78       40.10      8.03 o 
   2  -5   1      977.40      918.31     31.74 o 
   3  -5   1      225.66      217.72     22.86 o 
   4  -5   1       24.76       45.99     19.68 o 
   5  -5   1        5.07       12.03     46.27 o 
  -6  -4   1        0.05       -5.86      7.09 o 
  -5  -4   1        1.67       -6.87      6.87 o 
  -4  -4   1      108.55      105.74      8.32 o 
  -3  -4   1        3.44       -0.47      4.96 o 
  -2  -4   1      970.32      905.72     15.34 o 
  -1  -4   1       60.78       73.88      6.10 o 
   0  -4   1     1591.85     1876.40     27.56 o 
   1  -4   1      162.71      163.46     13.16 o 
   2  -4   1      341.99      318.21     10.65 o 
   3  -4   1      417.82      397.90     19.78 o 
   4  -4   1        0.02        2.64     17.00 o 
   5  -4   1       44.30       93.40     19.71 o 
  -6  -3   1       12.42       11.76     26.30 o 
  -5  -3   1       16.83       29.15      7.67 o 
  -4  -3   1        5.52        3.08      5.58 o 
  -3  -3   1      596.33      596.33     11.48 o 
  -2  -3   1      512.56      553.03     14.35 o 
  -1  -3   1     5163.00     5135.70     68.30 o 
   0  -3   1       50.78       65.73      5.56 o 
   1  -3   1      923.98      814.73     16.31 o 
   2  -3   1        5.24        0.55      4.20 o 
   3  -3   1      465.16      473.18     13.01 o 
   4  -3   1        2.51       -4.57      7.68 o 
   5  -3   1      176.37      186.39     31.31 o 
   6  -3   1       30.28       43.20     24.88 o 
  -6  -2   1        2.95       15.05     27.14 o 
  -5  -2   1        1.38      -16.19     20.82 o 
  -4  -2   1       96.16      107.60      7.34 o 
  -3  -2   1      101.24      101.18      5.95 o 
  -2  -2   1      852.13      842.58     12.88 o 
  -1  -2   1       55.06       77.77      3.74 o 
   0  -2   1      423.16      519.93      8.21 o 
   1  -2   1       97.28       84.51      3.91 o 
   2  -2   1     1007.14      977.87     16.41 o 
   3  -2   1        5.35       -4.38      4.70 o 
   4  -2   1      508.24      550.14     16.26 o 
   5  -2   1       43.12       55.28      8.81 o 
   6  -2   1       15.21        9.61     13.30 o 
  -5  -1   1       89.14       72.78     25.86 o 
  -4  -1   1        2.56        1.96     18.32 o 
  -3  -1   1       14.55       10.32     14.23 o 
  -2  -1   1      574.08      587.95     13.32 o 
  -1  -1   1       22.10       23.57      2.51 o 
   0  -1   1       73.88       75.54      2.75 o 
   1  -1   1      126.94      128.84      4.08 o 
   2  -1   1      540.88      532.76      9.84 o 
   3  -1   1        6.36        5.10      4.15 o 
   4  -1   1        4.87        5.18      5.25 o 
   5  -1   1       29.80       48.17      7.26 o 
   6  -1   1        0.24        6.07     10.33 o 
  -5   0   1      125.21      131.45     31.26 o 
  -4   0   1      192.40      226.30     29.70 o 
  -3   0   1      406.87      468.55     35.16 o 
  -2   0   1      583.58      574.13     32.87 o 
  -1   0   1        7.89       10.66      2.71 o 
   1   0   1       42.81       60.64      1.84 o 
   2   0   1      325.25      316.36      7.38 o 
   3   0   1       53.54       57.39      4.44 o 
   4   0   1       16.95       34.45      5.51 o 
   5   0   1        0.19       -6.14      6.89 o 
   6   0   1        6.27        7.17     12.03 o 
  -6   1   1       24.08       25.86     14.59 o 
  -5   1   1       21.82       34.72     11.32 o 
  -4   1   1      283.37      307.68     10.66 o 
  -3   1   1      251.01      259.10      7.78 o 
  -2   1   1     1140.60     1043.18     15.55 o 
  -1   1   1     2304.03     2252.85     22.17 o 
   0   1   1      354.53      427.77     13.44 o 
   1   1   1      918.90      915.39      9.53 o 
   2   1   1       76.72       79.73      3.76 o 
   3   1   1       92.11      102.63      4.63 o 
   4   1   1       23.29       36.05     12.66 o 
   6   1   1       11.74       47.98     14.92 o 
  -6   2   1       12.17       10.39     11.24 o 
  -5   2   1        4.68       -1.88      8.37 o 
  -4   2   1      218.20      203.01     10.37 o 
  -3   2   1     1464.79     1405.14     26.97 o 
  -2   2   1      148.55      155.15      6.28 o 
  -1   2   1     2839.25     2807.23     29.45 o 
   0   2   1     3598.89     4325.21     46.29 o 
   1   2   1      479.91      439.62      8.51 o 
   2   2   1     2398.44     2237.50     26.76 o 
   3   2   1       16.43       22.39      4.25 o 
   4   2   1       82.49       91.16      6.08 o 
   5   2   1        4.00        1.24     18.55 o 
   6   2   1       36.34       28.11     11.49 o 
  -6   3   1        2.01       33.22     20.99 o 
  -5   3   1       80.24      103.71     14.56 o 
  -4   3   1       57.44       69.38     13.77 o 
  -3   3   1      332.46      294.67     11.33 o 
  -2   3   1     1028.01      989.99     17.79 o 
  -1   3   1      139.30      140.73      6.65 o 
   0   3   1     1713.46     2020.13     25.96 o 
   1   3   1     4399.89     4126.30     47.97 o 
   2   3   1       30.39       24.82      3.86 o 
   3   3   1      800.80      801.82     14.21 o 
   4   3   1      111.09      105.42      7.41 o 
   5   3   1       17.83        7.54      7.16 o 
   6   3   1        3.72        1.53      9.76 o 
  -5   4   1        7.29       -5.71     16.17 o 
  -4   4   1       85.34       98.86     13.53 o 
  -3   4   1        1.72        1.83      9.49 o 
  -2   4   1      260.23      246.72     10.11 o 
  -1   4   1       71.66       54.10      5.69 o 
   0   4   1       20.24       24.12      5.39 o 
   1   4   1     1955.80     1849.26     26.92 o 
   2   4   1     2643.75     2611.73     39.41 o 
   3   4   1       20.62       18.04      5.68 o 
   4   4   1      346.90      356.17     13.15 o 
   5   4   1      365.52      390.89     16.37 o 
   6   4   1       43.84       39.95     10.75 o 
  -5   5   1        0.69      -11.55     18.63 o 
  -4   5   1       13.28      -16.05     16.05 o 
  -3   5   1      166.85      201.98     21.57 o 
  -2   5   1       58.03       45.76      8.40 o 
  -1   5   1      351.19      364.16     13.92 o 
   0   5   1     1816.47     2115.27     34.33 o 
   1   5   1      302.67      284.58     13.24 o 
   2   5   1      651.12      611.14     14.51 o 
   3   5   1      329.34      301.62     15.63 o 
   4   5   1        9.44       11.88      7.41 o 
   5   5   1        7.51        6.26      9.77 o 
   6   5   1       13.37        3.61     11.76 o 
  -4   6   1        3.52      -20.10     20.10 o 
  -3   6   1        0.81      -16.89     16.89 o 
  -2   6   1      162.24      133.77     16.96 o 
  -1   6   1      487.09      483.61     17.61 o 
   0   6   1      165.42      183.92     12.58 o 
   1   6   1     2443.24     2270.14     41.50 o 
   2   6   1       22.89       13.34      7.05 o 
   3   6   1      843.80      823.72     21.68 o 
   4   6   1      123.81      126.86     11.09 o 
   5   6   1       19.99       19.33     18.04 o 
   6   6   1       42.59       52.73     41.46 o 
  -4   7   1       10.80       30.32     32.24 o 
  -3   7   1        2.54       19.43     33.43 o 
  -2   7   1        1.97       24.45     19.11 o 
  -1   7   1      224.01      217.42     25.37 o 
   0   7   1      921.51      971.70     34.76 o 
   1   7   1        3.65       -9.54     11.92 o 
   2   7   1      462.93      434.31     23.61 o 
   3   7   1        0.30      -11.60     11.60 o 
   4   7   1       83.28      105.66     19.05 o 
   5   7   1        0.42      -16.15     16.15 o 
  -3   8   1        0.01       27.32     35.89 o 
  -2   8   1        3.07       11.76     37.83 o 
  -1   8   1        4.75       33.64     21.74 o 
   0   8   1       58.88       42.91     23.48 o 
   1   8   1       24.15       19.24     14.59 o 
   2   8   1      149.41      166.40     19.18 o 
   3   8   1       93.12       75.10     16.97 o 
   4   8   1        7.27       -5.59     16.73 o 
   5   8   1       30.08       11.05     46.26 o 
  -2   9   1        0.26      -36.87     36.87 o 
  -1   9   1        1.83       -0.87     37.24 o 
   0   9   1        0.82        4.99     21.93 o 
   1   9   1       48.12       65.61     24.27 o 
   2   9   1        2.20       16.21     30.72 o 
   3   9   1       37.54       51.87     21.90 o 
   4   9   1        2.25       19.81     20.08 o 
  -1  10   1       38.01       82.26     47.73 o 
   0  10   1       11.42       10.67     27.11 o 
   1  10   1        4.61      -32.83     32.83 o 
   2  10   1       26.18      -29.39     34.41 o 
   3  10   1        0.76      -32.83     32.83 o 
  -2 -10   2        4.73       12.00     38.91 o 
  -1 -10   2       29.07       -0.23     38.95 o 
   0 -10   2       19.46       46.00     30.58 o 
  -3  -9   2        1.03      -19.23     19.23 o 
  -2  -9   2       34.85       -4.48     32.76 o 
  -1  -9   2        6.73       19.60     24.74 o 
   0  -9   2       39.68       33.84     30.41 o 
   1  -9   2        0.61        7.73     37.74 o 
   2  -9   2       24.89       16.71     41.95 o 
  -4  -8   2        4.37       18.74     18.13 o 
  -3  -8   2       11.57        8.08     16.84 o 
  -2  -8   2       23.01       -8.85     16.15 o 
  -1  -8   2      152.43      147.53     26.21 o 
   0  -8   2        5.23       -3.98     22.01 o 
   1  -8   2       48.94       48.57     23.68 o 
   2  -8   2        0.15       24.28     37.41 o 
   3  -8   2        1.10      -21.74     38.66 o 
  -5  -7   2      133.29      168.80     22.69 o 
  -4  -7   2       47.44       48.79     13.91 o 
  -3  -7   2      112.01      123.01     15.27 o 
  -2  -7   2      160.73      145.71     14.56 o 
  -1  -7   2       65.79       79.54     16.75 o 
   0  -7   2      176.92      165.81     25.21 o 
   1  -7   2       35.99        6.27     20.08 o 
   2  -7   2       49.09       86.68     36.12 o 
   3  -7   2        1.71        5.67     32.26 o 
   4  -7   2        0.08       14.30     35.89 o 
  -5  -6   2        0.35       -0.11     11.74 o 
  -4  -6   2      178.37      205.35     15.25 o 
  -3  -6   2        5.52        5.40      9.19 o 
  -2  -6   2      619.05      566.91     24.37 o 
  -1  -6   2      248.29      211.98     12.18 o 
   0  -6   2      835.31      962.14     37.03 o 
   1  -6   2      548.53      526.15     28.99 o 
   2  -6   2       12.96      -11.63     16.38 o 
   3  -6   2        0.99      -16.34     17.55 o 
   4  -6   2        2.31       13.43     21.17 o 
  -6  -5   2       57.87       56.96     12.13 o 
  -5  -5   2       65.55       87.67     13.87 o 
  -4  -5   2       44.70       39.17     10.48 o 
  -3  -5   2      575.75      566.62     15.78 o 
  -2  -5   2      382.86      354.89     13.82 o 
  -1  -5   2      646.31      599.53     17.56 o 
   0  -5   2      986.43     1095.92     24.83 o 
   1  -5   2      135.32      122.51     10.60 o 
   2  -5   2      164.99      133.01     21.38 o 
   3  -5   2        0.22      -14.20     19.43 o 
   4  -5   2        0.48       -0.50     30.65 o 
   5  -5   2        3.44      -12.46     19.75 o 
  -6  -4   2        9.35        3.39      8.44 o 
  -5  -4   2       23.55       38.10      7.68 o 
  -4  -4   2      114.51      111.55      8.76 o 
  -3  -4   2      588.31      579.04     13.76 o 
  -2  -4   2      834.26      731.22     15.23 o 
  -1  -4   2       47.88       36.58      5.83 o 
   0  -4   2     2032.35     2218.14     31.81 o 
   1  -4   2     1993.42     1958.09     29.33 o 
   2  -4   2       73.23       76.39      9.02 o 
   3  -4   2       60.93       83.50     10.95 o 
   4  -4   2       67.16       52.21     13.89 o 
   5  -4   2        3.20       -1.87     16.63 o 
  -6  -3   2        6.05      -13.98     13.98 o 
  -5  -3   2      157.56      152.90      8.48 o 
  -4  -3   2      763.81      758.94     15.60 o 
  -3  -3   2      284.02      288.19      7.63 o 
  -2  -3   2     1068.86     1096.92     19.31 o 
  -1  -3   2     6684.34     6408.38     84.34 o 
   0  -3   2      481.16      584.99     11.17 o 
   1  -3   2     1442.93     1301.97     18.95 o 
   2  -3   2      444.53      409.63     11.55 o 
   3  -3   2        1.50       -4.98      5.94 o 
   4  -3   2       84.86       92.25     10.53 o 
   5  -3   2       46.70       54.87     13.08 o 
  -6  -2   2        5.03       23.70     27.85 o 
  -5  -2   2        2.79        6.50     22.99 o 
  -4  -2   2       62.99       46.53      6.14 o 
  -3  -2   2      820.35      813.75     14.22 o 
  -2  -2   2     1195.72     1180.72     17.16 o 
  -1  -2   2     2923.53     2643.02     31.19 o 
   0  -2   2    10144.68    11917.81    115.32 o 
   1  -2   2       95.91      112.13      4.88 o 
   2  -2   2     2561.54     2478.26     32.54 o 
   3  -2   2      435.73      456.40     11.84 o 
   4  -2   2        0.22       -0.55      7.13 o 
   5  -2   2       86.96       90.66      9.83 o 
   6  -2   2       27.58       43.31     35.42 o 
  -6  -1   2       33.45       17.40     28.55 o 
  -5  -1   2      121.82      154.92     31.45 o 
  -4  -1   2      101.11       98.92     24.49 o 
  -3  -1   2      136.94      140.89     19.64 o 
  -2  -1   2      496.54      443.96     11.11 o 
  -1  -1   2     1951.12     1799.26     17.35 o 
   0  -1   2     1563.57     1917.62     19.44 o 
   1  -1   2     1979.52     1806.83     19.70 o 
   2  -1   2      392.47      418.60      8.36 o 
   3  -1   2      727.73      723.79     13.43 o 
   4  -1   2      173.09      172.75      9.90 o 
   5  -1   2        3.94       -3.46      6.96 o 
   6  -1   2        4.03        4.51      7.86 o 
  -5   0   2       98.40       65.59     26.80 o 
  -4   0   2      102.15       51.87     20.20 o 
  -3   0   2        5.81        0.46     13.17 o 
  -2   0   2       55.45       53.63      5.13 o 
  -1   0   2     1635.82     1592.75     17.06 o 
   0   0   2      117.80      133.70      2.96 o 
   1   0   2     2339.97     2150.18     23.92 o 
   2   0   2      433.64      400.81      6.89 o 
   3   0   2       30.63       40.38      7.76 o 
   4   0   2      174.00      187.84     15.78 o 
   5   0   2       13.08        9.47      6.29 o 
   6   0   2       28.43       19.29     12.92 o 
  -6   1   2        8.81       -4.46     13.61 o 
  -5   1   2        1.01        5.81     24.45 o 
  -4   1   2       10.67        5.84      5.39 o 
  -3   1   2        1.43        4.90      4.59 o 
  -2   1   2      115.91      109.20      3.82 o 
  -1   1   2      118.08      129.27      3.33 o 
   0   1   2      926.79     1089.08     12.90 o 
   1   1   2      810.95      753.46      9.42 o 
   2   1   2        2.94        4.68      2.65 o 
   3   1   2      271.69      241.18      7.93 o 
   4   1   2       61.36       51.56      5.58 o 
   5   1   2       69.11       75.34      7.90 o 
   6   1   2        6.44        7.15     17.89 o 
  -6   2   2        2.86       17.99     11.09 o 
  -5   2   2       20.08       16.36      8.39 o 
  -4   2   2       91.55       95.10      7.86 o 
  -3   2   2       47.82       62.76      6.55 o 
  -2   2   2        1.40       -3.96      3.96 o 
  -1   2   2     1870.54     1934.13     21.44 o 
   0   2   2      124.83      155.02      4.61 o 
   1   2   2      626.52      604.60      9.98 o 
   2   2   2      150.46      175.16      5.86 o 
   3   2   2        5.07        5.68      4.54 o 
   4   2   2       22.39       23.78      6.02 o 
   5   2   2       24.73       13.65      7.62 o 
   6   2   2       65.39       83.26     11.99 o 
  -6   3   2       18.25       58.30     20.80 o 
  -5   3   2        0.75        7.96     10.12 o 
  -4   3   2      528.74      598.03     21.13 o 
  -3   3   2      472.87      476.16     14.44 o 
  -2   3   2      901.21      878.86     23.41 o 
  -1   3   2      397.10      411.40     10.63 o 
   0   3   2      822.17      979.52     13.85 o 
   1   3   2      171.25      159.73      5.57 o 
   2   3   2     1206.25     1158.35     16.74 o 
   3   3   2      113.60      116.81      6.26 o 
   4   3   2      100.28      111.23      8.14 o 
   5   3   2       31.23       35.31      8.37 o 
   6   3   2       15.44        6.98     13.22 o 
  -5   4   2       27.93       53.35     17.33 o 
  -4   4   2       16.99       13.12     10.59 o 
  -3   4   2      152.89      167.33     14.12 o 
  -2   4   2        1.64        1.04      5.65 o 
  -1   4   2      953.43      836.84     15.89 o 
   0   4   2       21.54       20.50      4.53 o 
   1   4   2      526.06      490.66     18.95 o 
   2   4   2      117.24      126.61      6.46 o 
   3   4   2       31.52       32.22      6.97 o 
   4   4   2        0.73        5.85      7.44 o 
   5   4   2       77.21      104.24     10.63 o 
   6   4   2        0.48       -8.47     10.22 o 
  -5   5   2       40.75       46.50     20.81 o 
  -4   5   2       19.43       21.30     17.04 o 
  -3   5   2      103.29       90.36     18.94 o 
  -2   5   2      290.48      310.44     19.72 o 
  -1   5   2       67.73       72.31      8.47 o 
   0   5   2      363.65      455.48     11.63 o 
   1   5   2       44.82       37.31      8.28 o 
   2   5   2       30.43       27.03      5.75 o 
   3   5   2       92.75      107.29      8.59 o 
   4   5   2        0.91       -7.50      7.50 o 
   5   5   2        0.39       -1.05     10.81 o 
   6   5   2        1.45      -10.20     12.53 o 
  -4   6   2        7.41       29.53     20.60 o 
  -3   6   2        9.11      -16.57     29.97 o 
  -2   6   2      753.38      615.61     30.93 o 
  -1   6   2      466.66      419.40     21.65 o 
   0   6   2      381.48      420.59     13.36 o 
   1   6   2     1533.97     1391.27     30.18 o 
   2   6   2      679.95      658.11     19.51 o 
   3   6   2        9.77        5.37      7.88 o 
   4   6   2      114.70      115.25     12.62 o 
   5   6   2       11.57       -7.93     12.57 o 
   6   6   2        0.59      -15.69     15.69 o 
  -4   7   2        0.58        7.98     31.32 o 
  -3   7   2      214.18      250.04     43.20 o 
  -2   7   2      123.79      136.12     31.74 o 
  -1   7   2      392.84      407.99     49.71 o 
   0   7   2      633.17      655.22     28.18 o 
   1   7   2        5.93        1.84     12.07 o 
   2   7   2      456.68      468.49     24.10 o 
   3   7   2      100.86       96.89     16.07 o 
   4   7   2       36.90       20.09     20.88 o 
   5   7   2       36.93       36.42     24.07 o 
  -3   8   2       38.94       71.43     36.93 o 
  -2   8   2      181.32      226.09     47.19 o 
  -1   8   2        0.69       -0.55     21.05 o 
   0   8   2      514.92      644.40     38.88 o 
   1   8   2      190.48      211.05     20.30 o 
   2   8   2      198.08      194.71     19.63 o 
   3   8   2      349.62      361.99     24.88 o 
   4   8   2        0.29       -8.18     16.47 o 
   5   8   2       27.61       -5.96     18.22 o 
  -2   9   2       49.47       96.33     42.00 o 
  -1   9   2      195.58      273.49     48.33 o 
   0   9   2        2.01        3.16     33.89 o 
   1   9   2      244.44      228.35     32.69 o 
   2   9   2      133.93      137.91     36.77 o 
   3   9   2       67.73       40.14     21.61 o 
   4   9   2      122.89      110.63     24.18 o 
  -1  10   2       85.33       29.18     42.71 o 
   0  10   2       64.55      104.48     30.44 o 
   1  10   2        0.54      -33.33     33.33 o 
   2  10   2       70.77       67.24     38.06 o 
   3  10   2       38.79      -13.51     33.18 o 
  -3  -9   3      310.50      375.42     34.25 o 
  -2  -9   3       11.92       13.86     35.99 o 
  -1  -9   3      635.94      561.94     59.79 o 
   0  -9   3      528.29      591.77     44.48 o 
   1  -9   3       14.78       19.19     39.91 o 
  -4  -8   3       13.36        1.30     17.78 o 
  -3  -8   3       23.99       23.21     18.19 o 
  -2  -8   3      407.30      463.51     37.35 o 
  -1  -8   3       55.20       32.54     22.95 o 
   0  -8   3      312.65      366.34     34.39 o 
   1  -8   3      193.36      204.04     30.61 o 
   2  -8   3       21.20       24.51     37.47 o 
   3  -8   3       77.16      117.78     44.35 o 
  -5  -7   3       27.34       25.06     17.55 o 
  -4  -7   3       29.23       29.71     13.71 o 
  -3  -7   3       82.93       78.35     14.75 o 
  -2  -7   3        4.11        4.92     11.31 o 
  -1  -7   3      430.73      438.81     29.70 o 
   0  -7   3      321.41      363.49     30.08 o 
   1  -7   3        7.50      -12.02     19.95 o 
   2  -7   3      177.34      156.84     38.70 o 
   3  -7   3        6.22       -8.52     34.54 o 
  -5  -6   3        0.82      -12.59     12.59 o 
  -4  -6   3       38.92       43.43     17.36 o 
  -3  -6   3        1.78        7.46      9.53 o 
  -2  -6   3      143.20      166.09     12.51 o 
  -1  -6   3        2.41        7.24     18.80 o 
   0  -6   3        8.65        1.79     11.79 o 
   1  -6   3       66.42       52.17     15.33 o 
   2  -6   3      132.33      143.39     18.52 o 
   3  -6   3       28.09       26.51     20.85 o 
   4  -6   3       25.79       32.43     33.99 o 
  -6  -5   3       10.78      -11.00     11.00 o 
  -5  -5   3       18.06       15.11     10.31 o 
  -4  -5   3        2.59        1.65      7.71 o 
  -3  -5   3      134.55      140.78     10.62 o 
  -2  -5   3      315.66      345.90     13.95 o 
  -1  -5   3      845.45      752.81     33.46 o 
   0  -5   3       12.50       11.29     11.46 o 
   1  -5   3      362.73      339.17     13.29 o 
   2  -5   3       13.43       -7.79     10.91 o 
   3  -5   3       79.19       99.35     22.97 o 
   4  -5   3        3.20       -7.98     19.24 o 
   5  -5   3       14.38       21.85     21.29 o 
  -6  -4   3       14.73       11.09     11.62 o 
  -5  -4   3        1.07        1.26      7.33 o 
  -4  -4   3      196.51      218.10     11.01 o 
  -3  -4   3        6.69        7.73      5.81 o 
  -2  -4   3      263.59      253.68      9.74 o 
  -1  -4   3       36.56       36.37      6.21 o 
   0  -4   3      282.91      309.77      9.42 o 
   1  -4   3        9.64        4.59      5.50 o 
   2  -4   3      349.03      367.16     14.63 o 
   3  -4   3        6.24      -11.83     11.83 o 
   4  -4   3       37.93       28.19     13.32 o 
   5  -4   3        0.49      -13.80     13.80 o 
  -6  -3   3       16.65       15.00     15.29 o 
  -5  -3   3       69.45       94.00      7.74 o 
  -4  -3   3       41.26       59.76      7.08 o 
  -3  -3   3      288.85      297.60     10.34 o 
  -2  -3   3       10.83        9.16      4.60 o 
  -1  -3   3      477.75      428.87     10.19 o 
   0  -3   3      285.23      342.03      8.88 o 
   1  -3   3      461.33      435.48     10.22 o 
   2  -3   3      238.35      248.29      9.06 o 
   3  -3   3       41.62       25.57      7.52 o 
   4  -3   3        1.44       11.25      8.97 o 
   5  -3   3        1.57      -11.33     11.33 o 
  -6  -2   3        0.18       -7.57     28.03 o 
  -5  -2   3      168.12      136.56     32.03 o 
  -4  -2   3      224.18      245.03      7.48 o 
  -3  -2   3      203.74      212.30      6.77 o 
  -2  -2   3     1069.57     1000.74     15.91 o 
  -1  -2   3     1174.26     1107.48     13.72 o 
   0  -2   3      243.92      267.05      6.69 o 
   1  -2   3      431.34      417.80      9.09 o 
   2  -2   3      663.78      665.97     12.88 o 
   3  -2   3      220.58      229.46     12.44 o 
   4  -2   3       11.66       12.22      7.90 o 
   5  -2   3        8.29        0.52     10.08 o 
   6  -2   3        3.42        6.39     15.11 o 
  -6  -1   3       15.70       20.32     29.18 o 
  -5  -1   3        6.39       -8.65     21.91 o 
  -4  -1   3      521.76      515.09     44.81 o 
  -3  -1   3        1.97        5.76      4.05 o 
  -2  -1   3     2442.96     2342.97     27.86 o 
  -1  -1   3     2609.12     2413.66     22.18 o 
   0  -1   3       99.19      111.99      3.81 o 
   1  -1   3     4214.86     4021.99     43.58 o 
   2  -1   3      671.85      671.70     15.39 o 
   3  -1   3       63.47       65.66      7.18 o 
   4  -1   3       19.20       27.15      7.47 o 
   5  -1   3        9.13        8.34      8.02 o 
   6  -1   3        2.67        8.88     10.19 o 
  -6   0   3       18.62       11.15     28.51 o 
  -5   0   3      135.07      156.15     30.85 o 
  -4   0   3       67.96       52.17     22.65 o 
  -3   0   3     1092.24     1055.91     20.70 o 
  -2   0   3      234.65      248.63      6.22 o 
  -1   0   3     8220.30     7264.32     67.85 o 
   0   0   3     1350.18     1446.58     14.87 o 
   1   0   3     9589.79     8516.91     87.57 o 
   2   0   3     5007.11     4883.65     58.64 o 
   3   0   3        3.32        1.91      3.79 o 
   4   0   3       72.50       72.81      7.01 o 
   5   0   3       12.71        8.85      7.17 o 
   6   0   3       18.61       13.86     12.36 o 
  -6   1   3        0.20      -13.92     13.92 o 
  -5   1   3       17.48       26.11     10.77 o 
  -4   1   3        5.79       10.07      4.34 o 
  -3   1   3      834.83      835.79     15.33 o 
  -2   1   3     2484.89     2343.78     29.96 o 
  -1   1   3       27.32       21.71      2.49 o 
   0   1   3    17348.28    18920.08    192.01 o 
   1   1   3    15829.54    14272.16    131.43 o 
   2   1   3      213.10      182.71      5.02 o 
   3   1   3     1087.01     1075.45     15.35 o 
   4   1   3       58.65       53.43      5.68 o 
   5   1   3        9.24       -5.34      6.56 o 
   6   1   3        0.87        5.88      8.25 o 
  -6   2   3        0.02       -2.85     12.98 o 
  -5   2   3       24.52       26.16      8.18 o 
  -4   2   3      127.02      130.18     12.01 o 
  -3   2   3       13.51        4.08      5.24 o 
  -2   2   3      255.39      219.63     12.56 o 
  -1   2   3      193.93      156.56      4.45 o 
   0   2   3       42.46       52.14      3.52 o 
   1   2   3     1343.98     1182.69     15.44 o 
   2   2   3      552.50      519.18     17.16 o 
   3   2   3      287.47      283.62      8.79 o 
   4   2   3      232.75      247.37     10.48 o 
   5   2   3       25.87       31.08      7.21 o 
   6   2   3        1.46        3.34      7.77 o 
  -5   3   3        0.75        4.89      9.62 o 
  -4   3   3      281.25      275.23     15.37 o 
  -3   3   3     1021.19      978.28     19.26 o 
  -2   3   3      109.53       98.16      8.38 o 
  -1   3   3     1257.07     1235.61     18.01 o 
   0   3   3     4777.62     5939.84     67.76 o 
   1   3   3      397.59      441.37      8.90 o 
   2   3   3      623.79      552.70     11.71 o 
   3   3   3       31.18       30.59      5.84 o 
   4   3   3       88.56       98.99      9.55 o 
   5   3   3       51.52       56.58      9.47 o 
   6   3   3        1.15       -5.31      7.83 o 
  -5   4   3        2.87       -1.28     21.68 o 
  -4   4   3       49.69       44.33     11.55 o 
  -3   4   3        0.90        4.46      9.84 o 
  -2   4   3      396.77      390.55     12.35 o 
  -1   4   3      796.32      855.97     15.11 o 
   0   4   3      491.29      565.64     13.58 o 
   1   4   3     1831.15     1671.73     33.40 o 
   2   4   3      466.69      424.33     10.52 o 
   3   4   3     1108.25     1015.29     24.58 o 
   4   4   3        5.57       12.87      8.20 o 
   5   4   3       72.95       84.43     11.72 o 
   6   4   3       37.68       14.44     11.23 o 
  -5   5   3        0.94        5.78     19.17 o 
  -4   5   3        0.43       23.24     17.19 o 
  -3   5   3        2.45      -10.40     15.00 o 
  -2   5   3        2.57       -7.38      7.38 o 
  -1   5   3      553.59      535.71     16.88 o 
   0   5   3      650.74      730.00     24.17 o 
   1   5   3      746.27      710.74     20.99 o 
   2   5   3      728.10      695.57     17.66 o 
   3   5   3      144.47      164.23     11.15 o 
   4   5   3       99.36      103.39     11.56 o 
   5   5   3        4.00       -9.50      9.50 o 
   6   5   3       13.10       -8.54     11.85 o 
  -4   6   3        0.46       62.20     25.81 o 
  -3   6   3       12.67       26.77     33.20 o 
  -2   6   3       31.08       10.63     14.26 o 
  -1   6   3        0.54       -8.02      8.02 o 
   0   6   3       50.96       51.12      9.74 o 
   1   6   3       13.82       -0.92      8.49 o 
   2   6   3      538.48      528.94     20.82 o 
   3   6   3       44.92       56.51     11.33 o 
   4   6   3       58.09       57.37     11.98 o 
   5   6   3        8.56        1.52     14.06 o 
  -4   7   3        2.82      -11.55     31.01 o 
  -3   7   3        3.80        4.08     21.12 o 
  -2   7   3       26.25        2.67     20.23 o 
  -1   7   3        7.19        5.18     14.30 o 
   0   7   3       18.18       12.17     12.92 o 
   1   7   3       16.15       -5.09     11.90 o 
   2   7   3       74.12       47.88     14.31 o 
   3   7   3       26.05       49.59     15.84 o 
   4   7   3       11.60      -12.90     12.90 o 
   5   7   3       13.12       45.13     18.43 o 
  -3   8   3        1.16       -9.46     32.58 o 
  -2   8   3       26.41       49.75     35.47 o 
  -1   8   3       20.03       11.63     21.67 o 
   0   8   3       17.77       38.83     21.40 o 
   1   8   3        1.01       -0.38     12.88 o 
   2   8   3       14.84       11.47     23.84 o 
   3   8   3        1.24        9.83     15.10 o 
   4   8   3        1.29       -8.21     16.82 o 
   5   8   3        1.13      -17.29     17.29 o 
  -2   9   3        4.36       37.62     40.27 o 
  -1   9   3      222.79      285.57     49.92 o 
   0   9   3       77.26       77.72     26.18 o 
   1   9   3      115.08       80.80     25.11 o 
   2   9   3       97.93       52.96     32.06 o 
   3   9   3       11.07       11.85     17.05 o 
   4   9   3        0.22      -18.97     18.97 o 
  -1  10   3        0.23       11.55     42.50 o 
   0  10   3       35.91       14.31     48.52 o 
   1  10   3        3.13      -24.57     24.57 o 
   2  10   3      119.64      138.37     41.60 o 
   3  10   3       80.11       -0.71     32.18 o 
  -3  -9   4       51.43       28.39     21.60 o 
  -2  -9   4       73.92       97.21     39.29 o 
  -1  -9   4       13.27       34.16     38.12 o 
   0  -9   4       77.87       98.16     29.99 o 
   1  -9   4        1.07       65.67     43.52 o 
  -4  -8   4      110.54       93.31     28.28 o 
  -3  -8   4        0.07      -14.24     15.28 o 
  -2  -8   4      400.57      416.28     32.12 o 
  -1  -8   4      226.18      277.23     32.02 o 
   0  -8   4       97.57       74.56     26.00 o 
   1  -8   4      123.48      140.59     29.46 o 
   2  -8   4        0.60       17.15     38.33 o 
  -5  -7   4        0.26      -15.74     15.74 o 
  -4  -7   4      120.69      129.92     17.60 o 
  -3  -7   4      501.52      464.38     25.28 o 
  -2  -7   4       48.79       62.27     14.26 o 
  -1  -7   4      813.60      735.31     31.50 o 
   0  -7   4      471.77      460.24     34.53 o 
   1  -7   4       73.90       92.23     24.56 o 
   2  -7   4      102.56       93.85     38.85 o 
   3  -7   4        8.93        3.96     33.68 o 
  -5  -6   4       20.65       22.34     13.81 o 
  -4  -6   4        1.52      -10.99     10.99 o 
  -3  -6   4      142.90      167.42     16.52 o 
  -2  -6   4      634.59      679.30     24.67 o 
  -1  -6   4        4.96        2.19     13.10 o 
   0  -6   4     1202.51     1315.39     40.41 o 
   1  -6   4      285.52      324.10     29.13 o 
   2  -6   4       94.43       63.10     22.22 o 
   3  -6   4       94.84       92.91     35.33 o 
   4  -6   4        8.06       -9.63     31.60 o 
  -5  -5   4       40.17       28.90     11.05 o 
  -4  -5   4      171.38      188.70     14.28 o 
  -3  -5   4       65.80       58.25      9.27 o 
  -2  -5   4      402.34      361.20     18.29 o 
  -1  -5   4     1651.44     1408.31     32.61 o 
   0  -5   4      139.18      149.90     10.35 o 
   1  -5   4     2850.08     2504.06     41.52 o 
   2  -5   4      635.41      578.26     23.87 o 
   3  -5   4       70.71       60.64     15.60 o 
   4  -5   4      211.39      182.46     27.63 o 
  -6  -4   4        1.51       -9.19      9.19 o 
  -5  -4   4       13.15        7.42      7.55 o 
  -4  -4   4        2.02       -3.33      6.81 o 
  -3  -4   4      335.96      326.68     13.99 o 
  -2  -4   4      399.28      382.78     12.16 o 
  -1  -4   4     1146.05     1149.99     22.47 o 
   0  -4   4     2500.87     2850.21     40.06 o 
   1  -4   4       18.39       10.61      5.70 o 
   2  -4   4      608.04      579.40     29.78 o 
   3  -4   4      114.00      116.73     15.30 o 
   4  -4   4        9.48       20.29     13.54 o 
   5  -4   4       19.52       21.13     15.67 o 
  -6  -3   4        3.71       -0.71     16.24 o 
  -5  -3   4       19.42       18.13      6.57 o 
  -4  -3   4       40.97       47.12      8.08 o 
  -3  -3   4       10.08        3.16      5.54 o 
  -2  -3   4     1644.58     1625.93     25.06 o 
  -1  -3   4      319.98      278.59      8.53 o 
   0  -3   4     3783.03     4471.53     52.85 o 
   1  -3   4      835.39      820.41     16.03 o 
   2  -3   4      343.54      312.39     13.28 o 
   3  -3   4      168.47      163.01     11.20 o 
   4  -3   4        0.21       -3.33     11.09 o 
   5  -3   4       14.51       18.12     12.87 o 
  -6  -2   4        5.87       -5.45     11.93 o 
  -5  -2   4       30.18       20.72      9.15 o 
  -4  -2   4       22.47       12.45      4.83 o 
  -3  -2   4      166.13      176.84      7.16 o 
  -2  -2   4        1.66       -2.91      5.07 o 
  -1  -2   4     4703.34     4485.89     48.91 o 
   0  -2   4     1806.18     2187.55     25.01 o 
   1  -2   4      550.65      509.56     10.08 o 
   2  -2   4       16.55        7.81      4.60 o 
   3  -2   4      259.08      263.75     11.87 o 
   4  -2   4       41.20       46.69      9.22 o 
   5  -2   4       60.42       69.00     12.90 o 
   6  -2   4       64.16       67.85     29.01 o 
  -6  -1   4        0.97       33.06     30.70 o 
  -5  -1   4        1.46       38.22     26.32 o 
  -4  -1   4        2.12       -2.12      3.94 o 
  -3  -1   4      107.70      115.33      5.51 o 
  -2  -1   4       67.97       79.92      4.13 o 
  -1  -1   4        5.89        3.62      2.76 o 
   0  -1   4      755.79      869.43     11.01 o 
   1  -1   4       15.56       14.69      3.30 o 
   2  -1   4      322.26      278.76      7.90 o 
   3  -1   4      242.36      254.26      9.19 o 
   4  -1   4       13.52       22.86      8.24 o 
   5  -1   4       77.04       70.83     12.78 o 
   6  -1   4        0.38       -5.42     10.95 o 
  -6   0   4        6.74       30.80     26.95 o 
  -5   0   4       60.65       73.03     10.15 o 
  -4   0   4       35.96       51.75      5.38 o 
  -3   0   4      123.41      128.61      5.82 o 
  -2   0   4        0.90       -0.97      3.49 o 
  -1   0   4      722.21      763.42      9.97 o 
   0   0   4       35.54       38.28      3.06 o 
   1   0   4       23.63       19.35      2.83 o 
   2   0   4        3.82        4.69      4.28 o 
   3   0   4        5.01        1.27      4.66 o 
   4   0   4       13.30        8.22      6.85 o 
   5   0   4       18.98       18.67      8.24 o 
   6   0   4       12.45       11.94     10.47 o 
  -6   1   4        5.70       -8.89     14.14 o 
  -5   1   4       36.94       39.14      9.78 o 
  -4   1   4      414.92      421.06     11.77 o 
  -3   1   4        7.59        6.97      4.56 o 
  -2   1   4     2264.03     2236.25     29.53 o 
  -1   1   4        0.94       -0.43      2.66 o 
   0   1   4      402.75      492.26      8.28 o 
   1   1   4      397.95      361.95      6.79 o 
   2   1   4      203.99      182.17      5.61 o 
   3   1   4        2.03        5.36      4.22 o 
   4   1   4       52.83       67.26      7.46 o 
   5   1   4        1.60       -5.35      6.22 o 
   6   1   4        3.49       11.08      9.11 o 
  -5   2   4        4.14       10.94     10.80 o 
  -4   2   4       20.67        7.18      6.45 o 
  -3   2   4      196.48      218.47      8.56 o 
  -2   2   4      918.86      858.46     14.81 o 
  -1   2   4     2678.11     2514.66     28.07 o 
   0   2   4      113.73      131.32      4.70 o 
   1   2   4      241.59      210.75      6.12 o 
   2   2   4        1.07        6.59      4.78 o 
   3   2   4        2.03       -4.46      4.46 o 
   4   2   4       39.48       48.56      7.43 o 
   5   2   4       14.49        8.84      7.72 o 
   6   2   4       10.72       16.46      8.66 o 
  -5   3   4       13.50       21.22     10.70 o 
  -4   3   4       16.87        5.62      8.71 o 
  -3   3   4      535.44      533.47     16.41 o 
  -2   3   4      432.61      423.19     12.20 o 
  -1   3   4      669.24      658.16     12.05 o 
   0   3   4     1211.73     1371.16     18.26 o 
   1   3   4       46.67       51.49      5.86 o 
   2   3   4      419.57      387.79      9.46 o 
   3   3   4      343.52      331.86     11.15 o 
   4   3   4        6.61       -1.93      8.04 o 
   5   3   4        2.48       -6.96      7.53 o 
   6   3   4       17.19       17.49     10.59 o 
  -5   4   4        5.97       14.59     16.76 o 
  -4   4   4       52.90       79.72     13.26 o 
  -3   4   4       10.81       11.31      8.86 o 
  -2   4   4      280.02      296.49     10.56 o 
  -1   4   4      162.79      152.22      9.00 o 
   0   4   4       13.64        8.60      5.30 o 
   1   4   4      692.71      647.67     18.55 o 
   2   4   4      484.06      472.19     11.36 o 
   3   4   4      261.19      260.52     12.20 o 
   4   4   4      394.71      405.19     16.57 o 
   5   4   4       30.28        7.28      9.48 o 
   6   4   4        2.92       -9.03      9.70 o 
  -5   5   4        0.93       -1.70     18.63 o 
  -4   5   4       28.03       39.87     18.82 o 
  -3   5   4      144.46      134.39     21.17 o 
  -2   5   4       21.18       11.81     10.79 o 
  -1   5   4      481.98      474.21     14.18 o 
   0   5   4        9.94        2.62      6.09 o 
   1   5   4      434.13      415.67     17.69 o 
   2   5   4     1323.85     1304.96     22.76 o 
   3   5   4      266.38      267.04     16.37 o 
   4   5   4      111.54      106.08     11.79 o 
   5   5   4      161.95      220.42     16.05 o 
   6   5   4       39.24       21.34     16.48 o 
  -4   6   4        1.01       -4.45     46.24 o 
  -3   6   4      102.44      112.54     23.58 o 
  -2   6   4      425.18      449.93     25.16 o 
  -1   6   4       50.31       49.87     10.89 o 
   0   6   4     1317.49     1636.28     34.84 o 
   1   6   4      421.32      409.52     16.34 o 
   2   6   4      237.22      260.23     13.33 o 
   3   6   4      338.34      370.34     18.34 o 
   4   6   4        1.22      -10.48     10.48 o 
   5   6   4       25.00        4.81     13.49 o 
  -4   7   4        0.58       -0.08     34.81 o 
  -3   7   4        2.92       -8.70     21.93 o 
  -2   7   4      192.20      190.53     27.10 o 
  -1   7   4      327.88      299.41     25.64 o 
   0   7   4       23.38       14.37     13.19 o 
   1   7   4     1061.48      940.92     33.69 o 
   2   7   4      508.29      501.61     24.82 o 
   3   7   4       84.98       73.69     15.32 o 
   4   7   4      122.09      170.46     19.81 o 
   5   7   4        0.14       10.23     21.75 o 
  -3   8   4        4.64       50.67     37.24 o 
  -2   8   4       13.13       25.51     35.95 o 
  -1   8   4       72.06       65.19     23.50 o 
   0   8   4       88.12      104.90     23.99 o 
   1   8   4       33.34       -0.25     19.34 o 
   2   8   4       32.01       32.09     14.58 o 
   3   8   4       14.78       -0.89     24.72 o 
   4   8   4       22.19       26.76     16.16 o 
   5   8   4        4.14      -19.41     22.92 o 
  -2   9   4        3.41       14.86     40.33 o 
  -1   9   4       34.07      -12.42     34.68 o 
   0   9   4       25.97       42.53     36.76 o 
   1   9   4        3.11       -9.86     20.84 o 
   2   9   4       31.92       20.09     29.39 o 
   3   9   4       87.44       91.15     20.01 o 
   4   9   4        2.75        7.36     20.20 o 
  -1  10   4        1.21       27.87     43.27 o 
   0  10   4        4.57       -5.48     25.03 o 
   1  10   4        1.39        3.65     31.85 o 
   2  10   4        2.24        1.15     32.20 o 
   3  10   4       37.41       -6.40     31.26 o 
  -2  -9   5        0.05       41.79     39.41 o 
  -1  -9   5       96.30      117.67     44.41 o 
   0  -9   5        8.70       38.72     58.10 o 
   1  -9   5       75.71      103.00     46.98 o 
  -4  -8   5       27.89       16.01     19.47 o 
  -3  -8   5        2.22      -15.90     15.90 o 
  -2  -8   5       89.32      116.34     23.33 o 
  -1  -8   5        0.34       -1.72     22.80 o 
   0  -8   5      107.72      127.36     28.53 o 
   1  -8   5       22.18       53.94     39.70 o 
   2  -8   5       15.87       10.94     38.93 o 
  -4  -7   5        8.45       13.17     13.76 o 
  -3  -7   5       48.21       50.02     14.92 o 
  -2  -7   5      129.96      110.47     17.13 o 
  -1  -7   5      246.54      254.76     21.52 o 
   0  -7   5        5.18      -18.91     18.91 o 
   1  -7   5      115.28       95.02     25.05 o 
   2  -7   5        3.54       11.76     34.45 o 
   3  -7   5       19.20       12.00     37.75 o 
  -5  -6   5      103.53       97.84     20.55 o 
  -4  -6   5      212.74      218.39     19.37 o 
  -3  -6   5       57.57       37.44     13.04 o 
  -2  -6   5      164.84      155.48     16.07 o 
  -1  -6   5       64.74       85.72     14.64 o 
   0  -6   5       88.80       77.89     16.16 o 
   1  -6   5       36.69       16.68     15.07 o 
   2  -6   5       69.06       71.96     22.43 o 
   3  -6   5        1.13      -16.34     20.64 o 
   4  -6   5        1.76      -14.82     35.37 o 
  -5  -5   5       19.09       32.65     11.69 o 
  -4  -5   5      162.20      197.36     16.47 o 
  -3  -5   5      141.96      138.88     13.37 o 
  -2  -5   5      317.12      303.60     15.30 o 
  -1  -5   5      636.57      531.28     23.34 o 
   0  -5   5        1.29        1.04      7.52 o 
   1  -5   5      266.95      230.00     14.05 o 
   2  -5   5        9.61        1.35     10.91 o 
   3  -5   5        3.37       -7.47     14.21 o 
   4  -5   5       13.39       20.76     16.43 o 
  -6  -4   5        7.78       -2.31      9.99 o 
  -5  -4   5       85.96      103.92     11.98 o 
  -4  -4   5       12.76       23.35      7.97 o 
  -3  -4   5      268.38      291.40     13.40 o 
  -2  -4   5      327.70      342.95     12.78 o 
  -1  -4   5       40.97       32.08      8.81 o 
   0  -4   5      962.69     1087.06     20.80 o 
   1  -4   5      116.95      120.05      9.17 o 
   2  -4   5      271.15      301.80     18.67 o 
   3  -4   5       49.36       60.90     14.09 o 
   4  -4   5        0.29      -11.46     14.53 o 
   5  -4   5        0.02        6.25     16.20 o 
  -6  -3   5        0.06       -2.74      9.42 o 
  -5  -3   5       45.40       44.37      7.87 o 
  -4  -3   5       15.13       20.17      7.03 o 
  -3  -3   5      907.14      886.49     17.54 o 
  -2  -3   5     2241.01     2127.81     31.81 o 
  -1  -3   5      215.28      184.66      7.39 o 
   0  -3   5     1321.74     1531.74     22.67 o 
   1  -3   5     2903.21     2769.68     38.95 o 
   2  -3   5      235.25      239.62     11.97 o 
   3  -3   5       56.32       44.56     10.41 o 
   4  -3   5       29.34       25.05     20.23 o 
   5  -3   5        8.31       19.12     14.38 o 
  -6  -2   5       32.78        7.51     27.28 o 
  -5  -2   5       19.00       15.67      6.38 o 
  -4  -2   5      509.77      518.03     13.20 o 
  -3  -2   5     1096.86     1154.91     18.01 o 
  -2  -2   5      245.95      252.53     10.80 o 
  -1  -2   5     3182.48     3060.48     33.39 o 
   0  -2   5      756.67      919.57     13.71 o 
   1  -2   5     1378.14     1237.81     19.27 o 
   2  -2   5      913.25      918.06     19.81 o 
   3  -2   5       10.19        2.61      6.97 o 
   4  -2   5       50.14       29.79     11.89 o 
   5  -2   5       39.40       35.74     13.38 o 
  -6  -1   5        8.51       12.79     12.94 o 
  -5  -1   5       13.70       19.32      6.87 o 
  -4  -1   5       22.60       12.06      4.89 o 
  -3  -1   5     1019.55      982.38     29.96 o 
  -2  -1   5     1188.72     1140.03     15.75 o 
  -1  -1   5      113.54      110.20      4.61 o 
   0  -1   5     3320.82     3782.30     38.24 o 
   1  -1   5      620.47      576.57     10.81 o 
   2  -1   5      915.80      898.62     15.46 o 
   3  -1   5      296.37      293.73     11.43 o 
   4  -1   5        4.89       -1.82      8.46 o 
   5  -1   5        5.26       17.38     11.22 o 
   6  -1   5       31.98       15.98     13.10 o 
  -6   0   5       15.55        9.51      9.47 o 
  -5   0   5      128.96      114.75      9.11 o 
  -4   0   5      171.99      156.35      8.24 o 
  -3   0   5        1.50       -0.30      4.39 o 
  -2   0   5       30.31       18.30      4.31 o 
  -1   0   5      235.15      186.07      5.13 o 
   0   0   5       72.72       85.46      3.97 o 
   1   0   5      866.58      706.00     10.46 o 
   2   0   5       12.65        8.99      3.94 o 
   3   0   5      326.86      332.60     10.42 o 
   4   0   5       91.15       75.36      8.73 o 
   5   0   5       12.18       12.94      8.23 o 
   6   0   5        0.63       17.55     10.59 o 
  -6   1   5        0.06        8.92     28.35 o 
  -5   1   5       24.27       25.14      6.51 o 
  -4   1   5      229.35      181.82      8.84 o 
  -3   1   5       98.06       98.26      8.06 o 
  -2   1   5      100.63      103.50      5.76 o 
  -1   1   5      531.27      484.71      8.59 o 
   0   1   5     2679.57     3033.10     40.53 o 
   1   1   5        3.51        6.95      2.93 o 
   2   1   5     1858.42     1684.50     21.64 o 
   3   1   5      147.56      156.12      7.18 o 
   4   1   5       74.89       82.26     14.21 o 
   5   1   5       58.62       51.21      8.29 o 
   6   1   5        0.48        4.27     10.70 o 
  -6   2   5        1.31       21.10     16.97 o 
  -5   2   5        0.69       -8.16      9.30 o 
  -4   2   5        7.44       12.62      6.86 o 
  -3   2   5        0.19       -3.66      4.86 o 
  -2   2   5        8.46        7.42      3.54 o 
  -1   2   5       52.16       61.41      4.13 o 
   0   2   5      533.66      609.01     10.51 o 
   1   2   5     2052.31     1912.66     22.51 o 
   2   2   5        4.23       -1.82      3.60 o 
   3   2   5      329.91      321.86     10.25 o 
   4   2   5       38.96       51.34      8.15 o 
   5   2   5        7.39        4.92      8.33 o 
   6   2   5        8.17       12.61      8.86 o 
  -5   3   5       13.66       24.76     12.61 o 
  -4   3   5       20.56       34.17      9.75 o 
  -3   3   5       18.70        3.48      6.61 o 
  -2   3   5       51.19       39.05      6.76 o 
  -1   3   5      383.72      382.56     10.79 o 
   0   3   5      387.19      439.32      9.80 o 
   1   3   5     1030.59      944.84     16.93 o 
   2   3   5      113.73      116.95      5.95 o 
   3   3   5      335.02      337.90     11.81 o 
   4   3   5       38.40       51.98      8.59 o 
   5   3   5       18.75       39.91      9.59 o 
   6   3   5       33.97       40.62     10.44 o 
  -5   4   5        2.09       14.54     23.52 o 
  -4   4   5       54.82       54.34     14.62 o 
  -3   4   5      288.00      321.27     25.94 o 
  -2   4   5        9.74        2.32      5.83 o 
  -1   4   5      299.13      294.47      9.55 o 
   0   4   5       76.00       79.99      5.31 o 
   1   4   5        3.94       -2.61      3.64 o 
   2   4   5      601.93      569.37     14.07 o 
   3   4   5        1.90       -6.71      6.88 o 
   4   4   5      105.45      125.56     11.94 o 
   5   4   5        9.47        8.62      8.77 o 
   6   4   5        6.61        4.63      9.82 o 
  -5   5   5        0.14       13.04     31.38 o 
  -4   5   5        0.26       19.86     23.06 o 
  -3   5   5        0.63      -18.76     18.76 o 
  -2   5   5       28.18       44.27     17.13 o 
  -1   5   5      130.97      125.98      8.95 o 
   0   5   5      401.51      416.28     12.44 o 
   1   5   5        3.88        0.62      7.42 o 
   2   5   5        3.78       -2.87      5.90 o 
   3   5   5        1.86       14.13      8.47 o 
   4   5   5       21.35        9.44     10.12 o 
   5   5   5       24.02       26.39      9.95 o 
   6   5   5        9.54       10.26     12.72 o 
  -4   6   5       61.57       95.20     23.30 o 
  -3   6   5       10.14        4.11     18.66 o 
  -2   6   5       67.12       40.07     18.82 o 
  -1   6   5       18.58        6.20     14.20 o 
   0   6   5      299.62      345.09     15.68 o 
   1   6   5      110.38       94.22     11.22 o 
   2   6   5       23.93       40.03      9.31 o 
   3   6   5       72.82       93.37     12.53 o 
   4   6   5       37.37       69.92     14.39 o 
   5   6   5        0.13        2.46     13.48 o 
  -4   7   5        1.96       -5.63     32.89 o 
  -3   7   5       19.08       34.95     33.81 o 
  -2   7   5      110.80       90.86     31.66 o 
  -1   7   5      736.60      662.55     38.15 o 
   0   7   5        3.58      -17.53     17.53 o 
   1   7   5      617.79      529.03     26.14 o 
   2   7   5      263.33      268.56     17.92 o 
   3   7   5        8.15      -12.63     12.63 o 
   4   7   5       18.02        8.80     14.00 o 
   5   7   5       12.52       -3.97     17.24 o 
  -3   8   5       32.48       37.47     38.50 o 
  -2   8   5      130.96      151.44     41.79 o 
  -1   8   5       21.53       35.23     30.16 o 
   0   8   5      230.94      202.55     39.81 o 
   1   8   5        8.23       -6.04     17.53 o 
   2   8   5       86.04       74.77     16.76 o 
   3   8   5        3.12       10.44     16.18 o 
   4   8   5        5.02        1.01     15.54 o 
  -2   9   5      167.78      180.32     48.58 o 
  -1   9   5       51.69      145.41     42.96 o 
   0   9   5      148.97      206.98     29.03 o 
   1   9   5      169.16      213.83     58.86 o 
   2   9   5        5.33       11.67     29.07 o 
   3   9   5       56.58       59.73     19.59 o 
   4   9   5       10.70      -25.51     25.51 o 
  -1  10   5       54.48      116.26     48.14 o 
   0  10   5       16.55       40.78     29.42 o 
   1  10   5       27.28       40.94     26.28 o 
   2  10   5       57.60       68.40     36.24 o 
   3  10   5        8.25      -21.21     26.84 o 
  -2  -9   6       81.05      141.98     46.69 o 
  -1  -9   6      247.98      208.67     49.14 o 
   0  -9   6        0.41      -30.75     35.96 o 
  -3  -8   6      234.81      230.68     28.35 o 
  -2  -8   6      211.49      211.10     49.20 o 
  -1  -8   6      149.81      142.45     40.60 o 
   0  -8   6      716.06      800.83     50.00 o 
   1  -8   6       71.55       97.79     44.62 o 
   2  -8   6       17.43      -20.45     39.95 o 
  -4  -7   6       21.48        3.74     15.21 o 
  -3  -7   6        3.21      -17.58     17.58 o 
  -2  -7   6      196.61      209.35     24.11 o 
  -1  -7   6      396.79      352.14     33.38 o 
   0  -7   6       72.45       49.19     23.89 o 
   1  -7   6      499.06      446.88     41.45 o 
   2  -7   6       20.47       23.53     37.20 o 
   3  -7   6       69.02       76.59     43.54 o 
  -5  -6   6       18.38       36.56     16.98 o 
  -4  -6   6      110.39      161.07     18.91 o 
  -3  -6   6      240.69      250.33     20.52 o 
  -2  -6   6      105.81       89.31     15.41 o 
  -1  -6   6      261.73      248.67     20.07 o 
   0  -6   6      528.02      582.61     37.75 o 
   1  -6   6       20.46       51.97     17.19 o 
   2  -6   6       14.58       38.34     21.22 o 
   3  -6   6        0.21       15.40     21.99 o 
   4  -6   6       10.69       15.40     33.08 o 
  -5  -5   6        9.97       -7.11     12.35 o 
  -4  -5   6        8.17       12.62     13.34 o 
  -3  -5   6       12.91       16.97     10.65 o 
  -2  -5   6      306.28      328.30     16.29 o 
  -1  -5   6        2.72       -3.88      8.43 o 
   0  -5   6      494.27      561.09     20.67 o 
   1  -5   6        5.66       -7.44     10.72 o 
   2  -5   6      278.57      260.81     18.69 o 
   3  -5   6       52.71       26.61     36.82 o 
   4  -5   6        4.35       32.88     22.79 o 
  -5  -4   6        2.87      -10.04     10.04 o 
  -4  -4   6        2.86        8.77     10.07 o 
  -3  -4   6       73.31       83.40      9.86 o 
  -2  -4   6        2.19       -3.45      8.89 o 
  -1  -4   6      952.86      883.20     18.96 o 
   0  -4   6       54.83       64.97      8.47 o 
   1  -4   6      380.31      354.16     13.92 o 
   2  -4   6       36.79       31.84     12.39 o 
   3  -4   6       24.84        6.17     13.13 o 
   4  -4   6       10.13       -2.78     20.34 o 
   5  -4   6        1.19      -14.48     16.65 o 
  -6  -3   6        1.86       -6.98     12.37 o 
  -5  -3   6       10.25       -0.52      7.54 o 
  -4  -3   6       70.77       92.84      9.29 o 
  -3  -3   6      315.70      318.75     15.30 o 
  -2  -3   6       40.52       34.61      6.29 o 
  -1  -3   6       47.52       38.18      6.17 o 
   0  -3   6      121.94      118.33      7.78 o 
   1  -3   6        7.01        0.61      6.02 o 
   2  -3   6      177.20      183.22     17.37 o 
   3  -3   6       75.68       92.39     14.91 o 
   4  -3   6        1.32       -3.52     12.89 o 
   5  -3   6        8.31       19.48     15.08 o 
  -6  -2   6        2.16       21.05     16.45 o 
  -5  -2   6       37.41       41.33      7.89 o 
  -4  -2   6        4.95        5.39      6.15 o 
  -3  -2   6      511.46      495.97     12.12 o 
  -2  -2   6      198.80      186.42      7.86 o 
  -1  -2   6      717.83      631.67     11.69 o 
   0  -2   6      548.83      635.26     11.59 o 
   1  -2   6       10.97       13.78      5.05 o 
   2  -2   6       86.37       98.56     10.97 o 
   3  -2   6        1.86       -7.36      7.36 o 
   4  -2   6       14.88        2.48     12.01 o 
   5  -2   6        6.09        2.96     12.97 o 
  -6  -1   6        0.31        2.99     14.28 o 
  -5  -1   6       38.90       40.51      6.63 o 
  -4  -1   6      257.61      272.72     10.13 o 
  -3  -1   6       43.83       48.98      5.14 o 
  -2  -1   6     1163.32     1076.60     16.97 o 
  -1  -1   6        1.63       -2.65      2.65 o 
   0  -1   6      503.75      559.06     10.24 o 
   1  -1   6       49.51       50.39      5.36 o 
   2  -1   6       65.35       63.30      7.45 o 
   3  -1   6      106.51      106.08      8.49 o 
   4  -1   6        0.09       -6.20     13.65 o 
   5  -1   6        0.09      -11.14     11.14 o 
   6  -1   6        3.62      -12.61     12.61 o 
  -6   0   6       13.70       13.81     14.11 o 
  -5   0   6        2.10        9.64      5.98 o 
  -4   0   6      241.52      236.54      9.32 o 
  -3   0   6      271.92      285.66      8.31 o 
  -2   0   6     1417.45     1347.39     22.82 o 
  -1   0   6     1703.28     1506.13     17.90 o 
   0   0   6      566.22      689.32     10.84 o 
   1   0   6      854.71      768.37     13.01 o 
   2   0   6      101.42      128.30      8.25 o 
   3   0   6        1.74       -5.20      5.20 o 
   4   0   6        1.41        0.36      7.06 o 
   5   0   6        0.54       15.43     10.42 o 
   6   0   6        7.83        9.15     13.21 o 
  -6   1   6        6.94        4.33     14.26 o 
  -5   1   6       66.27       73.76      7.44 o 
  -4   1   6       62.48       63.43      7.57 o 
  -3   1   6      328.19      343.22     11.19 o 
  -2   1   6       75.31       61.91      6.42 o 
  -1   1   6     2666.28     2529.71     27.27 o 
   0   1   6     1355.58     1469.37     17.85 o 
   1   1   6      985.80      928.82     13.82 o 
   2   1   6     2621.75     2511.97     30.83 o 
   3   1   6      508.24      496.16     13.26 o 
   4   1   6        1.07       -0.34      6.63 o 
   5   1   6       12.16       10.45      8.80 o 
   6   1   6       20.49       24.74     13.22 o 
  -5   2   6        3.24        4.36      7.73 o 
  -4   2   6       20.65       15.06      7.52 o 
  -3   2   6       19.39       14.14      5.73 o 
  -2   2   6     1058.41     1018.30     25.59 o 
  -1   2   6      664.34      592.03     11.08 o 
   0   2   6      297.34      311.43      8.41 o 
   1   2   6     2719.66     2573.68     33.12 o 
   2   2   6      814.28      810.12     13.89 o 
   3   2   6      231.58      218.80      9.28 o 
   4   2   6      134.11      140.45     14.46 o 
   5   2   6        0.97       -4.99      8.50 o 
   6   2   6        1.39       -9.47      9.47 o 
  -5   3   6        8.97        7.96     20.42 o 
  -4   3   6       67.68       77.12     11.16 o 
  -3   3   6       43.87       24.42      8.89 o 
  -2   3   6      469.96      434.08     16.76 o 
  -1   3   6     1190.65     1099.03     20.23 o 
   0   3   6       33.65       40.96      5.37 o 
   1   3   6      547.36      466.45     16.31 o 
   2   3   6     1012.18      974.32     16.06 o 
   3   3   6        2.98        4.89      6.19 o 
   4   3   6      205.44      187.89     11.70 o 
   5   3   6       20.69       28.89      9.27 o 
   6   3   6        0.62       12.29     10.45 o 
  -5   4   6        0.60       20.85     17.90 o 
  -4   4   6       13.66       -5.01     12.65 o 
  -3   4   6      847.93      859.43     42.98 o 
  -2   4   6     1146.48     1131.56     34.50 o 
  -1   4   6      343.72      344.57     10.84 o 
   0   4   6     2595.58     3187.54     40.51 o 
   1   4   6      653.96      655.48     16.06 o 
   2   4   6      176.42      157.94      8.78 o 
   3   4   6      117.64      118.59      9.47 o 
   4   4   6       82.33       76.84     12.67 o 
   5   4   6       42.57       25.55      9.80 o 
   6   4   6        0.01        3.05     11.43 o 
  -5   5   6        0.72        6.33     20.13 o 
  -4   5   6        3.84       36.12     19.57 o 
  -3   5   6        6.15       -7.02     11.98 o 
  -2   5   6      185.77      184.30     13.97 o 
  -1   5   6      114.70      108.47      7.67 o 
   0   5   6      354.38      416.59     13.78 o 
   1   5   6      776.99      762.65     18.92 o 
   2   5   6        0.67        3.72      5.74 o 
   3   5   6      535.56      516.97     18.05 o 
   4   5   6       67.68       72.79     16.49 o 
   5   5   6       13.50        1.22     12.47 o 
   6   5   6        3.90      -13.79     13.79 o 
  -4   6   6        5.33      -16.00     36.46 o 
  -3   6   6        5.83       10.38     19.50 o 
  -2   6   6       11.34        0.75     17.98 o 
  -1   6   6       58.01       50.95     15.35 o 
   0   6   6        6.00       -6.84      9.55 o 
   1   6   6       60.55       59.87      9.28 o 
   2   6   6      130.36      131.34     17.84 o 
   3   6   6       17.52       18.46     12.92 o 
   4   6   6       84.37       68.16     15.64 o 
   5   6   6        0.25      -10.51     11.45 o 
  -4   7   6        0.16       37.56     34.18 o 
  -3   7   6        0.05       -3.36     31.32 o 
  -2   7   6       20.29       52.23     33.18 o 
  -1   7   6       47.53       22.97     43.34 o 
   0   7   6        4.61       12.76     18.18 o 
   1   7   6       30.07       -4.87     12.62 o 
   2   7   6       69.40       86.43     13.93 o 
   3   7   6       51.77       49.48     15.44 o 
   4   7   6       11.38       14.32     14.95 o 
   5   7   6       18.17        2.85     13.16 o 
  -3   8   6        8.12       29.49     37.43 o 
  -2   8   6        3.33       45.73     35.39 o 
  -1   8   6        3.65       -6.98     20.57 o 
   0   8   6        3.96      -19.69     19.69 o 
   1   8   6       18.65       16.28     20.42 o 
   2   8   6        8.14       11.65     12.92 o 
   3   8   6       24.99       23.97     17.59 o 
   4   8   6        1.53        5.11     15.58 o 
  -2   9   6        7.85       -5.79     38.95 o 
  -1   9   6        9.10       17.28     36.83 o 
   0   9   6        8.66        9.79     22.86 o 
   1   9   6       19.58        4.79     23.78 o 
   2   9   6        5.89       14.44     29.39 o 
   3   9   6        2.11        8.47     17.62 o 
   4   9   6        2.22        3.29     18.02 o 
  -1  10   6        0.81       -3.83     40.97 o 
   0  10   6       26.40      -28.82     37.02 o 
   1  10   6        0.49      -13.47     28.48 o 
   2  10   6        4.36       -6.57     32.49 o 
  -3  -8   7       53.78      100.76     25.46 o 
  -2  -8   7       87.54       54.08     38.13 o 
  -1  -8   7        2.37      -34.89     34.89 o 
   0  -8   7       30.80       31.32     27.36 o 
   1  -8   7        0.08       58.40     42.98 o 
  -4  -7   7       83.28       85.21     18.86 o 
  -3  -7   7       21.97       18.84     15.48 o 
  -2  -7   7      274.71      243.12     23.10 o 
  -1  -7   7      398.34      332.94     33.34 o 
   0  -7   7        1.48      -23.08     37.98 o 
   1  -7   7      115.39      121.52     27.60 o 
   2  -7   7       21.64       -5.96     40.22 o 
  -4  -6   7       10.60       21.14     14.58 o 
  -3  -6   7      323.17      322.00     23.93 o 
  -2  -6   7      152.96      144.46     26.44 o 
  -1  -6   7      254.44      225.69     28.17 o 
   0  -6   7      665.33      783.01     43.19 o 
   1  -6   7        1.60      -20.45     20.45 o 
   2  -6   7      173.30      197.42     28.34 o 
   3  -6   7       30.85       36.59     40.25 o 
  -5  -5   7       35.91       10.02     14.89 o 
  -4  -5   7       54.94       37.60     14.13 o 
  -3  -5   7       95.19       88.33     15.82 o 
  -2  -5   7      598.36      584.08     59.13 o 
  -1  -5   7       96.88      102.56     16.15 o 
   0  -5   7      687.29      751.38     26.32 o 
   1  -5   7      660.26      670.57     30.68 o 
   2  -5   7       52.06       46.10     16.55 o 
   3  -5   7      220.90      203.88     49.61 o 
   4  -5   7       20.98      -17.19     22.09 o 
  -5  -4   7        5.66       -4.80     14.16 o 
  -4  -4   7      268.55      319.00     18.20 o 
  -3  -4   7      383.75      392.71     19.25 o 
  -2  -4   7      104.64      102.11     12.27 o 
  -1  -4   7     1177.30     1056.98     23.23 o 
   0  -4   7       94.15      120.70     10.16 o 
   1  -4   7     1178.12     1065.77     27.10 o 
   2  -4   7      755.18      775.67     47.33 o 
   3  -4   7        1.07       -1.94     13.77 o 
   4  -4   7       72.07       49.04     21.19 o 
  -5  -3   7       16.58       -7.05      9.85 o 
  -4  -3   7        5.59       -0.08      7.96 o 
  -3  -3   7      417.93      426.52     16.04 o 
  -2  -3   7      248.52      239.51     10.31 o 
  -1  -3   7      325.79      341.93     11.94 o 
   0  -3   7     1310.66     1488.40     22.54 o 
   1  -3   7       19.72       18.89      6.50 o 
   2  -3   7      299.56      295.09     17.23 o 
   3  -3   7       33.10       42.14     14.60 o 
   4  -3   7        2.49       18.12     14.11 o 
   5  -3   7        2.08      -10.55     15.58 o 
  -5  -2   7       17.40       17.30      8.19 o 
  -4  -2   7       45.93       57.32      8.11 o 
  -3  -2   7       72.17       57.48      8.00 o 
  -2  -2   7      950.30      944.70     18.79 o 
  -1  -2   7      815.22      757.36     14.57 o 
   0  -2   7      666.44      766.88     16.36 o 
   1  -2   7     2187.49     2066.14     29.68 o 
   2  -2   7       20.27       13.31      7.03 o 
   3  -2   7       86.15       96.25     12.91 o 
   4  -2   7        0.51       -2.89     12.12 o 
   5  -2   7        3.44      -14.85     14.85 o 
  -6  -1   7        5.73        5.57     10.71 o 
  -5  -1   7        7.50        7.53      8.55 o 
  -4  -1   7       34.96       20.84      6.80 o 
  -3  -1   7       25.79       27.67      5.58 o 
  -2  -1   7       17.82       26.78      5.34 o 
  -1  -1   7      321.10      302.44      8.22 o 
   0  -1   7     1812.60     2099.03     27.13 o 
   1  -1   7        0.64        5.47      4.50 o 
   2  -1   7      383.12      416.94     12.62 o 
   3  -1   7       31.09       26.74      7.66 o 
   4  -1   7      107.07      113.29     17.83 o 
   5  -1   7        0.38      -11.89     12.46 o 
  -6   0   7       18.94       48.09     13.85 o 
  -5   0   7        0.02       -3.70      6.38 o 
  -4   0   7       11.20       16.79      6.51 o 
  -3   0   7       11.74       15.90      5.54 o 
  -2   0   7       10.31       -0.15      5.05 o 
  -1   0   7       41.24       26.25      4.87 o 
   0   0   7      238.74      282.70      7.47 o 
   1   0   7      301.68      268.28      9.07 o 
   2   0   7      214.62      197.60      8.40 o 
   3   0   7      218.29      224.36     10.37 o 
   4   0   7        0.82       -8.28      8.28 o 
   5   0   7       32.48       16.30     14.20 o 
   6   0   7        5.65        5.10     13.26 o 
  -5   1   7       30.15       34.01      7.36 o 
  -4   1   7        2.00       -3.29      6.62 o 
  -3   1   7      105.99      107.94      8.41 o 
  -2   1   7       34.58       30.16      5.58 o 
  -1   1   7      304.31      290.62      7.85 o 
   0   1   7       55.71       63.56      4.89 o 
   1   1   7      205.21      189.71      9.16 o 
   2   1   7      161.38      160.29      7.63 o 
   3   1   7      399.74      407.32     11.96 o 
   4   1   7        3.46        1.43      7.21 o 
   5   1   7       30.45       26.49     12.82 o 
   6   1   7       15.89       -8.18     13.26 o 
  -5   2   7        5.46       -1.39      8.15 o 
  -4   2   7       59.16       79.70      9.11 o 
  -3   2   7       28.57       31.82     10.29 o 
  -2   2   7      177.57      168.48      8.48 o 
  -1   2   7       81.22       83.41      6.22 o 
   0   2   7      328.96      373.59      8.86 o 
   1   2   7       52.69       49.79      5.21 o 
   2   2   7      231.88      244.99      8.65 o 
   3   2   7       74.75       71.61      7.78 o 
   4   2   7       48.13       56.89      9.28 o 
   5   2   7        2.93        2.54      9.69 o 
   6   2   7        5.49       -8.28     11.42 o 
  -5   3   7        1.10       -3.01     12.93 o 
  -4   3   7        0.91       -1.58      9.48 o 
  -3   3   7        2.11       12.12      7.72 o 
  -2   3   7        2.12       -1.42      5.96 o 
  -1   3   7      623.61      559.88     12.49 o 
   0   3   7      249.08      249.30     12.09 o 
   1   3   7       92.22       77.93      8.37 o 
   2   3   7        9.05        7.08      6.80 o 
   3   3   7       18.14       28.37      7.81 o 
   4   3   7       29.31       33.82      9.07 o 
   5   3   7        0.01        0.35      9.58 o 
   6   3   7        3.24      -13.83     13.83 o 
  -5   4   7       40.45       43.53     22.86 o 
  -4   4   7       13.34       26.57     14.00 o 
  -3   4   7       10.88      -11.38     11.65 o 
  -2   4   7      350.95      360.89     14.64 o 
  -1   4   7      125.53      116.05      7.85 o 
   0   4   7      384.39      423.31     13.11 o 
   1   4   7      235.28      215.65      9.98 o 
   2   4   7       36.90       32.03      6.56 o 
   3   4   7      208.69      190.31     11.33 o 
   4   4   7       81.30       68.17     10.61 o 
   5   4   7        1.87       10.15     11.00 o 
   6   4   7       13.57        8.88     12.72 o 
  -4   5   7       16.74       27.06     16.78 o 
  -3   5   7       39.24       33.45     14.01 o 
  -2   5   7       14.49       14.10     10.16 o 
  -1   5   7      300.53      267.99     10.89 o 
   0   5   7        1.38        3.28      5.25 o 
   1   5   7      176.11      164.96     10.60 o 
   2   5   7       50.13       51.36      8.46 o 
   3   5   7       19.59       14.31      8.12 o 
   4   5   7      140.01      135.31     13.88 o 
   5   5   7       34.02       36.11     12.70 o 
  -4   6   7       21.59        2.55     22.28 o 
  -3   6   7      117.75      151.41     25.62 o 
  -2   6   7       29.69       35.90     34.61 o 
  -1   6   7      384.72      400.53     24.42 o 
   0   6   7      270.70      296.46     15.68 o 
   1   6   7      197.73      187.76     13.16 o 
   2   6   7      316.03      302.94     15.98 o 
   3   6   7       73.14       67.54     12.34 o 
   4   6   7        0.22       -6.68     10.96 o 
   5   6   7       19.75       20.78     13.08 o 
  -3   7   7       14.48       23.86     32.62 o 
  -2   7   7      134.05      127.55     37.39 o 
  -1   7   7        5.28       14.81     25.12 o 
   0   7   7      511.25      683.03     38.72 o 
   1   7   7      298.10      271.33     23.68 o 
   2   7   7       14.94        6.40     12.04 o 
   3   7   7       99.38      128.61     22.36 o 
   4   7   7       28.96       23.72     16.51 o 
   5   7   7        0.19        7.58     17.38 o 
  -3   8   7       13.03       52.02     40.20 o 
  -2   8   7       37.97      105.58     39.10 o 
  -1   8   7      114.79      154.31     40.18 o 
   0   8   7        5.73        6.87     20.87 o 
   1   8   7      175.45      182.52     26.41 o 
   2   8   7      292.24      305.01     21.15 o 
   3   8   7       57.12       36.32     17.08 o 
   4   8   7       17.43        8.19     17.02 o 
  -2   9   7        0.89      -15.01     38.45 o 
  -1   9   7       11.25      117.55     42.68 o 
   0   9   7       11.96      -13.40     22.40 o 
   1   9   7        0.11      -16.76     20.50 o 
   2   9   7        4.10        5.80     30.83 o 
   3   9   7        7.47       28.86     28.24 o 
   0  10   7       21.83      -38.37     38.37 o 
   1  10   7       14.67      -14.49     34.15 o 
   2  10   7        7.45      -25.58     25.58 o 
  -2  -8   8        2.44      -45.76     45.76 o 
  -1  -8   8      170.43       83.39     42.83 o 
   0  -8   8       86.75       93.48     31.56 o 
   1  -8   8       40.56       53.61     43.77 o 
  -3  -7   8        0.09       -6.08     14.27 o 
  -2  -7   8       80.60       64.82     24.63 o 
  -1  -7   8        4.40       44.14     34.24 o 
   0  -7   8      232.01      212.03     71.92 o 
   1  -7   8       26.50        8.16     25.95 o 
   2  -7   8       27.38        7.06     39.50 o 
  -4  -6   8        0.35      -12.44     14.39 o 
  -3  -6   8       68.54       81.76     17.94 o 
  -2  -6   8        8.71        5.30     15.72 o 
  -1  -6   8      241.72      235.09     22.13 o 
   0  -6   8        1.72       -1.57     21.05 o 
   1  -6   8       95.93       56.59     24.46 o 
   2  -6   8        2.27       83.35     37.45 o 
   3  -6   8       11.21      -13.88     35.79 o 
  -5  -5   8        9.05        4.75     20.95 o 
  -4  -5   8      169.69      190.74     21.86 o 
  -3  -5   8       21.65       -1.50     13.54 o 
  -2  -5   8      210.85      191.11     21.75 o 
  -1  -5   8        3.08       15.80     12.44 o 
   0  -5   8       78.01       87.16     18.76 o 
   1  -5   8        7.11       10.69     18.71 o 
   2  -5   8       14.90       -1.49     20.00 o 
   3  -5   8        3.98       -9.46     24.59 o 
   4  -5   8        5.41       35.61     25.19 o 
  -5  -4   8       15.10       10.53     13.70 o 
  -4  -4   8       15.42       30.35     13.30 o 
  -3  -4   8      297.46      324.18     24.74 o 
  -2  -4   8       16.38       18.30      9.91 o 
  -1  -4   8      802.15      701.07     28.24 o 
   0  -4   8      124.29      142.20     12.33 o 
   1  -4   8       53.45       55.24     16.00 o 
   2  -4   8       23.37       46.00     19.99 o 
   3  -4   8        0.81        6.42     32.22 o 
   4  -4   8        2.55      -17.16     23.65 o 
  -5  -3   8       27.37       33.64     12.03 o 
  -4  -3   8       49.36       92.79     14.94 o 
  -3  -3   8       46.86       37.34     11.12 o 
  -2  -3   8      142.02      128.98     10.72 o 
  -1  -3   8      187.20      179.38     10.26 o 
   0  -3   8      478.08      536.71     14.42 o 
   1  -3   8       41.77       37.47      6.93 o 
   2  -3   8       83.89       91.58     13.87 o 
   3  -3   8       76.15       64.72     18.73 o 
   4  -3   8        3.97      -14.16     14.16 o 
   5  -3   8        0.97      -15.81     21.07 o 
  -5  -2   8       26.72       19.72     10.10 o 
  -4  -2   8      160.32      204.21     11.62 o 
  -3  -2   8       51.87       25.67      8.69 o 
  -2  -2   8     2048.59     2022.80     30.32 o 
  -1  -2   8      543.90      508.24     12.79 o 
   0  -2   8      467.05      578.10     13.15 o 
   1  -2   8      744.09      735.28     16.13 o 
   2  -2   8      152.21      186.20     15.83 o 
   3  -2   8        1.96       -1.23     10.94 o 
   4  -2   8       13.25        9.90     12.69 o 
   5  -2   8        7.38       26.79     15.82 o 
  -5  -1   8       23.16       24.49      8.04 o 
  -4  -1   8        7.54       11.26      8.24 o 
  -3  -1   8      626.77      626.71     16.89 o 
  -2  -1   8       37.31       34.29      5.93 o 
  -1  -1   8      943.04      865.95     15.25 o 
   0  -1   8      274.62      370.77     10.24 o 
   1  -1   8       71.99       69.24      6.56 o 
   2  -1   8      292.88      324.75     13.96 o 
   3  -1   8       45.16       57.96      9.41 o 
   4  -1   8        7.05       18.65     20.44 o 
   5  -1   8       24.32        5.23     13.33 o 
  -5   0   8        5.96       11.78     11.42 o 
  -4   0   8        7.33       -4.32      6.62 o 
  -3   0   8      305.35      275.04     11.58 o 
  -2   0   8     1266.37     1186.43     19.72 o 
  -1   0   8      210.92      184.20      7.50 o 
   0   0   8      315.95      357.33      9.42 o 
   1   0   8      711.72      653.59     13.43 o 
   2   0   8       17.65       15.89      5.97 o 
   3   0   8      151.90      157.99     10.04 o 
   4   0   8       33.00       33.34     10.96 o 
   5   0   8        0.68        0.80     11.33 o 
  -5   1   8       33.87       39.41      9.24 o 
  -4   1   8       69.35       59.86      8.21 o 
  -3   1   8       40.28       37.14      7.61 o 
  -2   1   8      127.21      126.62      7.84 o 
  -1   1   8      254.34      226.42      9.41 o 
   0   1   8       14.26        4.01      4.28 o 
   1   1   8      436.20      375.46     10.31 o 
   2   1   8      483.30      490.01     13.54 o 
   3   1   8       46.81       35.83      7.65 o 
   4   1   8      168.62      184.18     13.02 o 
   5   1   8       10.39       -0.48     11.01 o 
  -5   2   8        2.27        3.19      8.83 o 
  -4   2   8       15.60       13.42      8.32 o 
  -3   2   8      248.86      218.73     12.17 o 
  -2   2   8       56.76       56.25      7.37 o 
  -1   2   8      488.37      467.47     13.59 o 
   0   2   8     1016.03     1202.72     17.66 o 
   1   2   8      149.52      135.10      8.19 o 
   2   2   8      683.28      645.89     14.56 o 
   3   2   8      467.83      473.66     15.59 o 
   4   2   8        8.58       11.30     12.14 o 
   5   2   8       37.82       36.76     11.61 o 
   6   2   8        0.83      -15.73     15.73 o 
  -5   3   8       11.43       30.76     15.14 o 
  -4   3   8        3.81        0.16     12.72 o 
  -3   3   8        9.94       11.93      8.18 o 
  -2   3   8       49.60       41.82      7.71 o 
  -1   3   8       23.76       30.16      5.78 o 
   0   3   8      431.94      516.12     12.07 o 
   1   3   8      357.50      331.99     10.83 o 
   2   3   8        4.08       13.29      6.02 o 
   3   3   8      172.65      196.20     11.46 o 
   4   3   8        7.57       20.41      9.76 o 
   5   3   8        6.76        8.28     11.61 o 
   6   3   8        0.45      -22.47     22.96 o 
  -5   4   8        0.91       -4.17     15.38 o 
  -4   4   8        7.32       16.97     13.85 o 
  -3   4   8        6.40       -2.71     11.99 o 
  -2   4   8        3.04        4.44      8.19 o 
  -1   4   8       12.50        9.73      6.13 o 
   0   4   8        9.08       -0.12      5.59 o 
   1   4   8       45.89       58.36      9.06 o 
   2   4   8       32.65       32.18      6.80 o 
   3   4   8      117.60      131.02     10.64 o 
   4   4   8       67.96       59.95     12.37 o 
   5   4   8        6.22       10.13     11.80 o 
  -4   5   8        0.14       10.42     14.64 o 
  -3   5   8       34.40       62.46     15.13 o 
  -2   5   8       65.52       62.70     13.45 o 
  -1   5   8        3.43       -9.27      9.27 o 
   0   5   8       47.80       44.10      7.34 o 
   1   5   8       20.68        6.90      7.43 o 
   2   5   8        0.24        9.00      8.24 o 
   3   5   8        5.66        3.46     14.51 o 
   4   5   8       38.21       32.77     12.12 o 
   5   5   8       17.16       24.66     12.52 o 
  -4   6   8        0.39       23.18     40.97 o 
  -3   6   8        8.50       11.84     14.42 o 
  -2   6   8       11.08       35.87     16.17 o 
  -1   6   8        1.02       -2.46     15.44 o 
   0   6   8      133.13      126.12     23.35 o 
   1   6   8       38.64       36.97     14.01 o 
   2   6   8       20.96       11.32     10.08 o 
   3   6   8        0.25      -12.98     12.98 o 
   4   6   8        0.38        6.32     12.11 o 
   5   6   8       10.71       -9.94     12.80 o 
  -3   7   8       29.71       22.76     32.16 o 
  -2   7   8        2.27       20.59     32.41 o 
  -1   7   8        3.26      -18.44     18.44 o 
   0   7   8       51.64       60.23     20.76 o 
   1   7   8       67.53       71.01     20.73 o 
   2   7   8       18.55        4.04     12.87 o 
   3   7   8       27.66       18.86     16.34 o 
   4   7   8        0.97      -15.49     15.49 o 
   5   7   8        3.07       -9.56     20.85 o 
  -3   8   8       20.68       66.30     38.20 o 
  -2   8   8        2.04        5.46     35.89 o 
  -1   8   8      137.26      128.05     40.77 o 
   0   8   8       87.22       56.45     23.20 o 
   1   8   8       18.62       39.25     21.73 o 
   2   8   8       18.68       11.22     21.21 o 
   3   8   8        0.18      -16.77     28.30 o 
   4   8   8        6.80       29.55     18.05 o 
  -2   9   8       10.04       78.12     45.06 o 
  -1   9   8        0.08      -26.28     36.81 o 
   0   9   8       38.18       59.96     25.61 o 
   1   9   8        9.11      -15.20     22.23 o 
   2   9   8        8.48        8.75     23.79 o 
   3   9   8        0.26      -23.77     23.77 o 
   0  10   8        0.93       36.26     42.04 o 
   1  10   8       77.99       68.01     36.85 o 
   2  10   8       37.73        0.17     58.49 o 
  -1  -8   9      224.96      216.13     52.54 o 
  -3  -7   9       96.86       87.54     20.75 o 
  -2  -7   9      303.77      241.29     35.34 o 
  -1  -7   9        4.72       -8.94     37.12 o 
   0  -7   9      332.26      421.01     54.75 o 
   1  -7   9      151.72      128.12     49.19 o 
  -4  -6   9       54.43       57.80     18.57 o 
  -3  -6   9        3.99       -4.85     13.86 o 
  -2  -6   9      152.98      142.44     38.89 o 
  -1  -6   9      409.08      432.87     36.79 o 
   0  -6   9       20.03       22.84     23.88 o 
   1  -6   9      247.35      166.93     56.51 o 
   2  -6   9      106.21      129.11     44.14 o 
   3  -6   9        3.32       71.47     43.41 o 
  -4  -5   9      115.38      119.12     34.10 o 
  -3  -5   9      334.67      388.28     26.17 o 
  -2  -5   9       77.29       74.79     18.16 o 
  -1  -5   9       82.66       88.17     16.15 o 
   0  -5   9      259.22      343.14     32.19 o 
   1  -5   9       19.32       13.87     22.77 o 
   2  -5   9        2.02      -30.10     30.10 o 
   3  -5   9        9.81       -4.64     22.87 o 
  -5  -4   9        3.57       -5.51     15.07 o 
  -4  -4   9        6.44        4.40     14.18 o 
  -3  -4   9       26.08       37.30     14.56 o 
  -2  -4   9      156.42      210.46     21.72 o 
  -1  -4   9       24.23       22.42     14.15 o 
   0  -4   9      311.29      324.90     26.42 o 
   1  -4   9      222.26      172.57     20.32 o 
   2  -4   9       62.47       70.49     31.82 o 
   3  -4   9       91.43       97.30     24.77 o 
   4  -4   9        3.96      -21.15     22.25 o 
  -5  -3   9        1.22       -1.96     13.53 o 
  -4  -3   9        1.13       -1.23     13.03 o 
  -3  -3   9        8.38        8.08     11.20 o 
  -2  -3   9      110.34       98.47     12.84 o 
  -1  -3   9       14.06       16.39     10.37 o 
   0  -3   9      200.91      257.97     12.28 o 
   1  -3   9       45.79       80.73     12.04 o 
   2  -3   9       87.12      111.15     13.56 o 
   3  -3   9       11.18       18.68     19.23 o 
   4  -3   9       25.74       13.20     21.00 o 
  -5  -2   9        1.84       -0.72     11.41 o 
  -4  -2   9        8.14       10.57     11.24 o 
  -3  -2   9      116.23      133.77     14.42 o 
  -2  -2   9       23.94       22.09      7.08 o 
  -1  -2   9      103.78       90.93      7.68 o 
   0  -2   9       36.55       53.99      7.47 o 
   1  -2   9       41.47       35.26      7.85 o 
   2  -2   9      133.68      129.74     14.18 o 
   3  -2   9       65.22       55.28     13.50 o 
   4  -2   9        1.05       -2.35     13.59 o 
   5  -2   9        9.82       22.34     22.25 o 
  -5  -1   9       13.15        7.02      9.87 o 
  -4  -1   9        0.30       -1.48      8.99 o 
  -3  -1   9       98.39       93.58      9.53 o 
  -2  -1   9      144.47      139.00      9.01 o 
  -1  -1   9      177.86      172.60      8.26 o 
   0  -1   9      321.31      350.25     10.81 o 
   1  -1   9       15.38       14.44      6.00 o 
   2  -1   9        1.48        0.66      7.95 o 
   3  -1   9       18.75       18.07     11.46 o 
   4  -1   9        0.31        5.80     13.79 o 
   5  -1   9       10.61       -0.26     14.79 o 
  -5   0   9       15.45       27.53     10.09 o 
  -4   0   9       57.03       78.47     10.28 o 
  -3   0   9        5.12       -1.12      6.46 o 
  -2   0   9      152.86      165.86      8.60 o 
  -1   0   9        7.83       -0.77      5.16 o 
   0   0   9      393.81      459.64     11.17 o 
   1   0   9        8.20        3.53      5.41 o 
   2   0   9       25.49       19.40      6.71 o 
   3   0   9        0.85        5.66      8.95 o 
   4   0   9        2.58       -3.97     11.01 o 
   5   0   9        7.65        5.22     12.50 o 
  -5   1   9       10.50       24.77      9.65 o 
  -4   1   9       28.83       38.41      9.55 o 
  -3   1   9      231.07      230.48     11.70 o 
  -2   1   9        4.14        4.60      5.87 o 
  -1   1   9      609.04      560.68     12.76 o 
   0   1   9        2.98       -4.49      4.49 o 
   1   1   9      313.07      323.13     10.36 o 
   2   1   9       21.02       19.83      6.34 o 
   3   1   9        1.43       -6.63      7.78 o 
   4   1   9        1.42        8.04     10.95 o 
   5   1   9        9.12       13.11     12.50 o 
  -5   2   9       17.62       10.12     10.01 o 
  -4   2   9       49.54       68.60     10.60 o 
  -3   2   9        1.27        6.66      8.43 o 
  -2   2   9      306.37      308.19     11.79 o 
  -1   2   9       26.62       32.86      5.66 o 
   0   2   9     1205.37     1388.56     20.98 o 
   1   2   9       45.18       46.87      6.37 o 
   2   2   9      414.74      426.81     12.65 o 
   3   2   9      394.07      347.69     14.48 o 
   4   2   9       39.09       24.42     11.30 o 
   5   2   9        6.02       -1.65     11.97 o 
  -5   3   9       14.81        2.48     26.13 o 
  -4   3   9        9.49       19.15     11.60 o 
  -3   3   9        0.78       -5.73     10.33 o 
  -2   3   9      210.31      219.16     12.76 o 
  -1   3   9      653.09      553.16     13.97 o 
   0   3   9       24.61       30.57      5.72 o 
   1   3   9      530.05      491.84     13.56 o 
   2   3   9      153.37      177.76      9.49 o 
   3   3   9        6.58        6.44      7.78 o 
   4   3   9       38.31       46.66     12.39 o 
   5   3   9        0.14        3.99     11.90 o 
  -4   4   9       54.91       42.38     15.46 o 
  -3   4   9       67.65       76.13     15.48 o 
  -2   4   9      126.44      136.06     16.14 o 
  -1   4   9     1564.55     1530.55     32.40 o 
   0   4   9      356.44      400.23     12.48 o 
   1   4   9      383.33      387.51     15.41 o 
   2   4   9      425.42      444.78     16.11 o 
   3   4   9       44.87       70.39     12.29 o 
   4   4   9        7.64        8.39     11.49 o 
   5   4   9        5.66       20.20     12.41 o 
  -4   5   9        0.21       16.42     15.76 o 
  -3   5   9       94.25       80.13     28.39 o 
  -2   5   9      528.64      449.64     23.79 o 
  -1   5   9        6.95       -8.65     10.45 o 
   0   5   9      666.69      821.46     26.06 o 
   1   5   9      140.81      161.21     13.14 o 
   2   5   9       21.85       20.09     11.23 o 
   3   5   9       21.65       13.74     11.64 o 
   4   5   9        0.77        5.05     11.33 o 
   5   5   9        9.20        7.33     13.07 o 
  -4   6   9        2.25       20.16     20.58 o 
  -3   6   9        5.13        6.61     14.86 o 
  -2   6   9       17.33       36.35     13.60 o 
  -1   6   9       30.92       37.54     15.03 o 
   0   6   9       84.09      112.63     22.36 o 
   1   6   9      174.56      187.13     20.71 o 
   2   6   9        3.73       -2.57     16.25 o 
   3   6   9       41.59       41.58     16.71 o 
   4   6   9       53.23       64.31     18.25 o 
   5   6   9        4.95       -6.33     17.12 o 
  -3   7   9        3.23        8.59     33.93 o 
  -2   7   9        2.91      -23.16     30.07 o 
  -1   7   9        0.71        1.08     29.99 o 
   0   7   9        1.53        2.38     22.35 o 
   1   7   9       21.92       24.22     20.43 o 
   2   7   9        9.94       -0.07     13.67 o 
   3   7   9        0.78       17.64     16.14 o 
   4   7   9       31.50        2.97     17.22 o 
  -2   8   9        0.30        0.06     35.62 o 
  -1   8   9        3.90       26.12     35.97 o 
   0   8   9       19.05       35.12     28.12 o 
   1   8   9        0.71       -0.95     35.44 o 
   2   8   9       18.35       22.25     35.06 o 
   3   8   9       23.39       38.95     18.84 o 
   4   8   9        0.11      -17.68     17.68 o 
  -1   9   9        2.78       39.45     38.56 o 
   0   9   9        0.85       -1.01     24.53 o 
   1   9   9        4.54       -1.66     22.70 o 
   2   9   9        1.97      -23.71     24.17 o 
   3   9   9       11.59       47.18     28.84 o 
  -2  -7  10      103.24       17.33     37.71 o 
  -1  -7  10        1.54       -8.61     39.16 o 
   0  -7  10       32.10       50.38     31.04 o 
   1  -7  10        3.97      -18.92     39.98 o 
  -3  -6  10       79.63       83.41     26.67 o 
  -2  -6  10       51.59       24.03     35.78 o 
  -1  -6  10      358.05      292.39     49.39 o 
   0  -6  10       22.23       34.96     26.12 o 
   1  -6  10       61.46       88.28     29.17 o 
   2  -6  10       31.98      111.82     45.94 o 
  -4  -5  10       11.50       19.43     17.99 o 
  -3  -5  10      112.72       83.20     18.45 o 
  -2  -5  10      187.94      154.79     22.47 o 
  -1  -5  10       65.86       68.38     21.23 o 
   0  -5  10      306.12      365.43     72.31 o 
   1  -5  10        7.94        6.75     23.09 o 
   2  -5  10       88.72      103.10     40.08 o 
   3  -5  10       37.97       65.28     44.19 o 
  -4  -4  10      122.81      143.77     20.08 o 
  -3  -4  10        0.00        3.45     17.13 o 
  -2  -4  10      510.26      498.61     31.47 o 
  -1  -4  10      185.87      206.53     19.22 o 
   0  -4  10      158.17      219.19     27.31 o 
   1  -4  10      285.55      269.89     30.41 o 
   2  -4  10        0.72       19.33     21.00 o 
   3  -4  10       89.41       84.84     25.92 o 
   4  -4  10       28.78       -1.11     32.83 o 
  -5  -3  10       13.15       44.60     18.00 o 
  -4  -3  10       30.11       27.11     15.02 o 
  -3  -3  10      358.10      346.85     24.30 o 
  -2  -3  10        1.54      -11.26     13.86 o 
  -1  -3  10      489.29      482.83     20.90 o 
   0  -3  10      139.20      181.04     15.42 o 
   1  -3  10       83.53       60.65     14.74 o 
   2  -3  10      238.56      262.55     19.87 o 
   3  -3  10       33.28        2.68     20.41 o 
   4  -3  10        4.15      -21.44     21.44 o 
  -5  -2  10        0.17        8.47     14.23 o 
  -4  -2  10        0.49       -7.18     13.40 o 
  -3  -2  10      184.77      185.30     23.80 o 
  -2  -2  10      284.12      311.05     18.82 o 
  -1  -2  10      127.24      130.72     11.58 o 
   0  -2  10      733.85      867.85     21.52 o 
   1  -2  10      142.11      153.82     14.30 o 
   2  -2  10       56.36       41.85     12.60 o 
   3  -2  10       80.00       64.24     21.76 o 
   4  -2  10        2.73      -20.56     20.56 o 
  -5  -1  10        0.01        0.93     11.71 o 
  -4  -1  10       12.66        7.10      9.90 o 
  -3  -1  10        8.19       20.15      9.45 o 
  -2  -1  10      371.21      353.29     13.31 o 
  -1  -1  10      710.08      682.99     16.00 o 
   0  -1  10        3.23       -3.38      6.05 o 
   1  -1  10      935.24      889.71     19.35 o 
   2  -1  10      409.71      427.83     18.46 o 
   3  -1  10       14.69        6.88     12.37 o 
   4  -1  10       15.68       25.48     18.76 o 
   5  -1  10        2.59       -8.81     18.75 o 
  -5   0  10        1.39      -10.91     10.91 o 
  -4   0  10        0.93       -8.76     11.20 o 
  -3   0  10       65.49       49.28     10.29 o 
  -2   0  10       19.39       25.06      7.20 o 
  -1   0  10      119.32      132.23      8.09 o 
   0   0  10      270.45      333.41     10.37 o 
   1   0  10        6.50       -1.27      6.21 o 
   2   0  10      211.21      191.79     12.56 o 
   3   0  10        6.28       -4.17     13.80 o 
   4   0  10       92.88       99.48     15.59 o 
   5   0  10       14.57        8.70     14.47 o 
  -5   1  10        4.13        6.82     11.46 o 
  -4   1  10       21.03       16.69     15.92 o 
  -3   1  10        1.30       -8.40      8.40 o 
  -2   1  10       88.00       79.45      8.19 o 
  -1   1  10        8.33       -4.74      5.65 o 
   0   1  10       90.41      114.41      7.52 o 
   1   1  10       15.47       16.18      6.20 o 
   2   1  10       73.35       62.25      9.47 o 
   3   1  10       59.06       50.85     11.92 o 
   4   1  10       18.27       10.94     12.78 o 
   5   1  10       26.49       18.42     14.28 o 
  -5   2  10        2.41       -7.44     11.60 o 
  -4   2  10        0.00       -9.20      9.20 o 
  -3   2  10       55.68       57.58     10.49 o 
  -2   2  10        0.52        5.27      8.09 o 
  -1   2  10       19.00        9.70      5.85 o 
   0   2  10        6.26       10.35      5.60 o 
   1   2  10       13.13       13.63      6.33 o 
   2   2  10       49.87       53.51      9.29 o 
   3   2  10      256.04      218.19     15.94 o 
   4   2  10       21.89       45.46     12.59 o 
   5   2  10       18.49       21.96     13.58 o 
  -5   3  10        6.94       -2.39     12.23 o 
  -4   3  10        5.79       11.08     14.42 o 
  -3   3  10       14.89       18.86     15.54 o 
  -2   3  10        7.16       14.72     13.49 o 
  -1   3  10        2.52       -6.95      8.97 o 
   0   3  10        1.79       -4.91      5.44 o 
   1   3  10       20.18       14.86      6.54 o 
   2   3  10        3.08        2.10      7.73 o 
   3   3  10        0.57        5.02     10.33 o 
   4   3  10       13.33       32.00     12.57 o 
   5   3  10        0.54       10.88     13.02 o 
  -4   4  10        1.55      -10.32     14.65 o 
  -3   4  10       11.34       19.68     14.62 o 
  -2   4  10       11.45        2.30     12.37 o 
  -1   4  10        5.75       14.41     11.19 o 
   0   4  10      188.06      194.71     12.80 o 
   1   4  10       11.36       -0.11      7.32 o 
   2   4  10       40.18       28.68     10.49 o 
   3   4  10        0.31       -1.82     10.69 o 
   4   4  10        0.14       -0.58     11.84 o 
   5   4  10        0.00      -12.99     12.99 o 
  -4   5  10       43.92       48.87     38.55 o 
  -3   5  10        0.79       35.44     15.57 o 
  -2   5  10       47.65       11.00     14.13 o 
  -1   5  10      127.69      112.55     13.77 o 
   0   5  10        1.18        1.54     11.44 o 
   1   5  10       72.08       49.94     12.73 o 
   2   5  10        2.07        4.15     11.70 o 
   3   5  10       15.03       13.32     12.12 o 
   4   5  10        4.69        8.18     12.77 o 
   5   5  10        1.36      -11.42     16.80 o 
  -3   6  10        4.86       33.09     19.12 o 
  -2   6  10       12.89       22.75     16.21 o 
  -1   6  10       51.20       42.73     24.26 o 
   0   6  10       14.59       -4.10     18.82 o 
   1   6  10       20.42       14.73     19.87 o 
   2   6  10        1.81       -9.76     12.81 o 
   3   6  10        1.68      -14.30     14.30 o 
   4   6  10        0.58       -9.79     19.95 o 
   5   6  10        9.09       25.91     19.10 o 
  -3   7  10       33.53      -14.34     31.87 o 
  -2   7  10       15.08       17.95     35.12 o 
  -1   7  10       23.25        2.83     32.16 o 
   0   7  10      131.66      242.87     29.50 o 
   1   7  10        1.78      -10.25     17.16 o 
   2   7  10       66.02       65.52     20.62 o 
   3   7  10       36.01       41.57     41.73 o 
   4   7  10       18.66       40.88     19.57 o 
  -2   8  10        2.97       12.40     36.08 o 
  -1   8  10        4.98       37.62     35.70 o 
   0   8  10       35.46       20.36     23.70 o 
   1   8  10      189.57      156.96     23.90 o 
   2   8  10       24.31       31.88     25.09 o 
   3   8  10       26.62        3.50     36.59 o 
   4   8  10       54.50       67.19     35.74 o 
  -1   9  10       12.25       43.45     41.31 o 
   0   9  10       22.82       11.30     38.06 o 
   1   9  10        9.59       26.19     46.15 o 
   2   9  10       89.77       16.23     27.19 o 
   3   9  10       34.40       13.95     28.40 o 
  -3  -6  11        1.08      -15.95     15.95 o 
  -2  -6  11       16.23       -6.50     37.39 o 
  -1  -6  11        1.43       30.89     39.27 o 
   0  -6  11      114.81      141.73     67.25 o 
   1  -6  11       47.97       69.49     43.68 o 
  -3  -5  11       32.32       31.51     17.66 o 
  -2  -5  11       18.52        3.94     16.16 o 
  -1  -5  11       53.77       62.13     38.24 o 
   0  -5  11       33.65       29.36     24.67 o 
   1  -5  11       21.64       10.49     28.89 o 
   2  -5  11        3.35        4.21     35.33 o 
  -4  -4  11       32.03       26.85     23.69 o 
  -3  -4  11       27.67       -2.58     16.77 o 
  -2  -4  11       48.17       30.34     16.91 o 
  -1  -4  11       49.95       26.02     14.06 o 
   0  -4  11       54.09       37.40     22.25 o 
   1  -4  11       10.90       44.41     24.70 o 
   2  -4  11       13.54        6.32     33.47 o 
   3  -4  11        4.26       25.16     37.10 o 
  -4  -3  11        2.63      -14.59     14.59 o 
  -3  -3  11       59.39       74.79     17.05 o 
  -2  -3  11       15.95       29.00     16.07 o 
  -1  -3  11      185.73      179.35     16.02 o 
   0  -3  11       90.00      105.65     14.79 o 
   1  -3  11       22.25       15.13     16.50 o 
   2  -3  11        2.13      -12.48     14.28 o 
   3  -3  11        2.95      -20.14     20.14 o 
   4  -3  11        1.76      -23.15     23.15 o 
  -4  -2  11        8.71       17.39     15.07 o 
  -3  -2  11        2.38       -6.67     13.25 o 
  -2  -2  11       14.54        5.58     13.22 o 
  -1  -2  11       54.95       62.66     11.84 o 
   0  -2  11      194.42      250.39     19.36 o 
   1  -2  11        2.74        3.79     14.75 o 
   2  -2  11       13.28        5.51     15.79 o 
   3  -2  11        5.84       13.17     17.94 o 
   4  -2  11        9.61       17.76     19.51 o 
  -5  -1  11        6.55        6.88     14.81 o 
  -4  -1  11       87.81       55.56     13.44 o 
  -3  -1  11       47.70       50.65     12.56 o 
  -2  -1  11      190.39      179.30     13.22 o 
  -1  -1  11      569.85      550.81     21.55 o 
   0  -1  11        2.19       15.66     10.61 o 
   1  -1  11       96.87       63.38     13.62 o 
   2  -1  11       29.92       29.24     13.35 o 
   3  -1  11       10.84       35.27     16.93 o 
   4  -1  11        1.67        5.97     22.33 o 
  -5   0  11        0.08       -0.49     12.04 o 
  -4   0  11        0.05       -7.54     11.16 o 
  -3   0  11       35.01       26.14     11.58 o 
  -2   0  11      146.78      167.70     15.00 o 
  -1   0  11       89.56      106.02     10.91 o 
   0   0  11      448.96      549.34     15.42 o 
   1   0  11       15.77        1.45      7.88 o 
   2   0  11       42.86       50.21     11.53 o 
   3   0  11       53.42       63.43     14.41 o 
   4   0  11        5.13      -11.18     16.38 o 
   5   0  11        7.76       -3.32     23.32 o 
  -5   1  11       45.77       48.96     16.85 o 
  -4   1  11        0.50      -10.34     10.91 o 
  -3   1  11       54.72       55.01     19.68 o 
  -2   1  11      444.90      447.03     19.60 o 
  -1   1  11      451.16      415.84     16.00 o 
   0   1  11       45.90       67.39      7.83 o 
   1   1  11      313.55      292.76     12.24 o 
   2   1  11       34.57       29.08     10.41 o 
   3   1  11       20.29       23.07     12.32 o 
   4   1  11       25.19       36.61     14.11 o 
   5   1  11        0.02       -6.20     17.60 o 
  -4   2  11       21.80       11.97     11.81 o 
  -3   2  11       21.53        2.92     11.08 o 
  -2   2  11       22.80       29.61      9.37 o 
  -1   2  11      334.28      317.69     13.76 o 
   0   2  11        8.52       -2.35      7.83 o 
   1   2  11      349.19      348.27     13.00 o 
   2   2  11      251.91      249.32     15.20 o 
   3   2  11        1.44        2.40     11.17 o 
   4   2  11       55.99       39.24     13.96 o 
   5   2  11       20.25       33.11     18.84 o 
  -4   3  11        2.66       -2.03     11.98 o 
  -3   3  11       29.79       26.82     11.99 o 
  -2   3  11       83.14       77.79     21.69 o 
  -1   3  11       42.69       44.20      9.97 o 
   0   3  11      252.80      320.59     15.95 o 
   1   3  11        1.36        3.78      8.29 o 
   2   3  11       81.48       75.61     11.78 o 
   3   3  11       97.90      101.52     14.29 o 
   4   3  11       12.74        8.35     12.47 o 
   5   3  11        4.11       22.78     18.64 o 
  -4   4  11        9.70       -5.15     15.94 o 
  -3   4  11        0.08       23.89     14.99 o 
  -2   4  11        0.81        2.40     13.35 o 
  -1   4  11        0.97       -4.19     11.33 o 
   0   4  11      129.98      174.42     14.09 o 
   1   4  11       59.79       86.63     14.00 o 
   2   4  11        4.26        4.91     11.79 o 
   3   4  11       14.68       -9.63     14.27 o 
   4   4  11        5.85        8.85     16.19 o 
   5   4  11        0.52       10.59     18.31 o 
  -4   5  11        0.02        1.92     16.72 o 
  -3   5  11        3.68        8.11     14.62 o 
  -2   5  11        7.75        0.32     17.12 o 
  -1   5  11        0.29      -10.21     12.02 o 
   0   5  11        9.86       12.13     12.08 o 
   1   5  11        0.00      -11.69     11.69 o 
   2   5  11        2.38        8.56     13.22 o 
   3   5  11        0.66        2.40     15.11 o 
   4   5  11       19.44       39.84     17.69 o 
   5   5  11        2.24       -0.49     18.59 o 
  -3   6  11        4.97      -12.19     32.83 o 
  -2   6  11        8.48       63.69     35.12 o 
  -1   6  11        0.33       20.49     30.89 o 
   0   6  11        0.33      -24.34     24.34 o 
   1   6  11        4.76      -13.13     16.68 o 
   2   6  11        4.27        3.14     13.85 o 
   3   6  11        1.88      -15.84     15.84 o 
   4   6  11        2.06       -9.34     17.90 o 
  -2   7  11       15.41       58.79     39.02 o 
  -1   7  11        0.45      -30.60     30.60 o 
   0   7  11        0.80       -5.44     20.65 o 
   1   7  11        0.12       -7.77     22.29 o 
   2   7  11        0.74       -4.38     22.96 o 
   3   7  11        5.77       -2.84     16.81 o 
   4   7  11        5.15        1.31     22.89 o 
  -2   8  11        0.25       18.38     38.58 o 
  -1   8  11        0.12       -1.42     37.89 o 
   0   8  11        1.23       35.71     25.25 o 
   1   8  11        0.41        1.29     20.41 o 
   2   8  11        0.03      -23.90     23.90 o 
   3   8  11        1.05       15.40     26.50 o 
   0   9  11       27.06       19.95     40.35 o 
   1   9  11       23.04       -8.68     22.18 o 
   2   9  11        1.29        4.83     66.42 o 
  -2  -6  12      179.87      140.16     35.63 o 
  -1  -6  12       39.97       -7.55     43.04 o 
   0  -6  12       63.46       21.20     43.16 o 
  -3  -5  12        7.63        7.03     16.99 o 
  -2  -5  12      112.15       66.59     41.70 o 
  -1  -5  12      259.66      213.27     49.96 o 
   0  -5  12       50.90       65.96     27.87 o 
   1  -5  12       18.97       45.07     29.65 o 
   2  -5  12       58.56       73.41     42.37 o 
  -3  -4  12      157.04      160.22     28.66 o 
  -2  -4  12       87.58       61.47     20.79 o 
  -1  -4  12       30.51       32.56     32.58 o 
   0  -4  12       91.00       56.37     34.56 o 
   1  -4  12        9.23      -13.12     22.58 o 
   2  -4  12        3.88      -27.91     34.14 o 
   3  -4  12        0.31      -29.47     38.74 o 
  -4  -3  12        2.63        0.22     22.53 o 
  -3  -3  12        2.55       29.75     17.23 o 
  -2  -3  12       65.49       45.08     19.20 o 
  -1  -3  12       73.09       58.41     16.59 o 
   0  -3  12       22.10       16.69     20.17 o 
   1  -3  12      156.31      151.63     27.21 o 
   2  -3  12        7.14       26.71     24.34 o 
   3  -3  12       47.78       23.92     47.24 o 
  -4  -2  12        1.89      -14.67     14.67 o 
  -3  -2  12        6.73      -10.80     14.27 o 
  -2  -2  12       45.63       43.09     16.73 o 
  -1  -2  12       19.31       12.41     15.84 o 
   0  -2  12        6.11       21.03     11.71 o 
   1  -2  12        2.42       34.68     25.38 o 
   2  -2  12       32.86       34.22     27.62 o 
   3  -2  12        4.41      -17.84     17.84 o 
   4  -2  12       35.06       -4.93     20.90 o 
  -4  -1  12        1.98        5.29     12.43 o 
  -3  -1  12        0.86       -5.80     11.58 o 
  -2  -1  12        1.10       -9.25     12.30 o 
  -1  -1  12        2.46        5.83     10.98 o 
   0  -1  12       12.03       14.51     11.65 o 
   1  -1  12       13.09       15.32     15.79 o 
   2  -1  12       24.47       15.22     13.82 o 
   3  -1  12       25.16       19.52     17.91 o 
   4  -1  12        3.01      -19.89     22.04 o 
  -4   0  12        2.65       -1.19     13.80 o 
  -3   0  12       14.18        1.52     11.45 o 
  -2   0  12       10.10       -4.03     10.12 o 
  -1   0  12        1.83        2.89      9.46 o 
   0   0  12       12.08       18.39     13.76 o 
   1   0  12        2.09      -11.34     11.34 o 
   2   0  12        1.04        5.01     13.03 o 
   3   0  12        8.22       11.26     16.31 o 
   4   0  12        0.44       -2.86     17.39 o 
  -4   1  12       39.73       33.93     13.59 o 
  -3   1  12       19.45       35.01     12.36 o 
  -2   1  12        1.77       -9.80      9.80 o 
  -1   1  12       14.28        5.28      9.99 o 
   0   1  12        5.61       -7.94     10.09 o 
   1   1  12       32.38       24.61     12.35 o 
   2   1  12        0.31       -5.44     12.21 o 
   3   1  12        1.43       14.38     16.29 o 
   4   1  12        0.42       12.36     17.33 o 
  -4   2  12        0.10       13.69     12.82 o 
  -3   2  12      101.05      108.90     13.49 o 
  -2   2  12      109.22      118.22     13.46 o 
  -1   2  12       20.08       16.67     10.17 o 
   0   2  12      123.65      158.09     15.48 o 
   1   2  12       17.38       26.24     12.78 o 
   2   2  12       47.15       54.21     13.54 o 
   3   2  12        0.86        0.36     15.10 o 
   4   2  12        3.25       -5.49     17.13 o 
  -4   3  12       14.30       22.31     13.33 o 
  -3   3  12        0.18      -18.55     18.55 o 
  -2   3  12       46.85       41.47     11.76 o 
  -1   3  12       25.86       12.26     10.04 o 
   0   3  12      190.12      224.65     17.50 o 
   1   3  12      173.03      176.68     17.05 o 
   2   3  12       22.20       19.34     13.30 o 
   3   3  12       51.46       22.69     16.57 o 
   4   3  12        8.63       -3.62     16.64 o 
  -4   4  12       22.89       30.48     16.93 o 
  -3   4  12        2.02        0.83     18.67 o 
  -2   4  12       70.61       69.35     27.06 o 
  -1   4  12       94.73       72.90     12.29 o 
   0   4  12        1.34       -0.20     11.53 o 
   1   4  12      160.09      145.51     20.55 o 
   2   4  12       35.74       24.97     13.95 o 
   3   4  12        0.16       -4.28     16.09 o 
   4   4  12        0.19       -6.70     16.92 o 
  -3   5  12       44.69       45.74     20.38 o 
  -2   5  12        9.31      -16.69     16.69 o 
  -1   5  12      330.06      327.18     26.97 o 
   0   5  12      332.74      418.01     22.01 o 
   1   5  12        2.39      -13.97     16.79 o 
   2   5  12      119.02      131.02     16.42 o 
   3   5  12       41.18       67.15     18.43 o 
   4   5  12        9.70        3.72     17.32 o 
  -3   6  12        5.16       45.08     36.37 o 
  -2   6  12       29.86       55.96     36.49 o 
  -1   6  12       38.94        4.75     31.85 o 
   0   6  12       14.17      -12.30     18.25 o 
   1   6  12       52.53       67.05     19.61 o 
   2   6  12        0.47        4.30     20.37 o 
   3   6  12        9.60        8.38     17.58 o 
   4   6  12        3.50       -7.89     20.79 o 
  -2   7  12        8.52       30.72     36.24 o 
  -1   7  12       13.41       45.37     37.16 o 
   0   7  12        2.90       10.18     24.67 o 
   1   7  12       30.73       25.30     19.54 o 
   2   7  12       14.43       13.28     23.91 o 
   3   7  12        6.65        4.05     25.19 o 
  -1   8  12        0.22        0.29     37.72 o 
   0   8  12        2.52       81.47     40.79 o 
   1   8  12        4.37        1.16     21.40 o 
   2   8  12       22.35       47.71     28.77 o 
   3   8  12        0.04      -11.82     26.10 o 
  -2  -5  13        2.92      -34.81     41.69 o 
  -1  -5  13       92.67       61.02     43.16 o 
   0  -5  13       24.68       26.18     42.50 o 
   1  -5  13       20.35       49.71     41.31 o 
  -3  -4  13       10.55       -1.59     16.78 o 
  -2  -4  13       89.51      120.46     26.46 o 
  -1  -4  13        0.33       30.55     39.50 o 
   0  -4  13       80.64       95.97     43.22 o 
   1  -4  13        7.02       -9.90     25.24 o 
   2  -4  13       11.72      -23.26     36.12 o 
  -3  -3  13       27.86      -16.46     16.46 o 
  -2  -3  13       84.05       63.08     19.40 o 
  -1  -3  13      226.25      218.40     44.77 o 
   0  -3  13        0.16      -14.52     17.47 o 
   1  -3  13       66.02       35.33     24.66 o 
   2  -3  13       13.81        9.14     27.33 o 
   3  -3  13        2.19       27.99     41.89 o 
  -4  -2  13        0.08       -3.63     15.11 o 
  -3  -2  13       46.61       32.16     16.75 o 
  -2  -2  13       41.65       22.80     15.78 o 
  -1  -2  13      100.17      114.98     21.03 o 
   0  -2  13      139.44      174.42     27.21 o 
   1  -2  13        2.82        9.91     22.45 o 
   2  -2  13       56.79      100.13     27.30 o 
   3  -2  13       33.45       -6.88     38.10 o 
  -4  -1  13        0.16        8.32     13.46 o 
  -3  -1  13       21.20       21.52     13.18 o 
  -2  -1  13      184.51      139.85     21.86 o 
  -1  -1  13        1.18       -3.03     12.30 o 
   0  -1  13      439.89      531.03     28.80 o 
   1  -1  13      216.33      225.35     23.22 o 
   2  -1  13        6.66      -11.38     17.74 o 
   3  -1  13       64.25       47.60     20.45 o 
   4  -1  13       14.90        4.58     25.69 o 
  -4   0  13        0.30       -3.04     12.65 o 
  -3   0  13       11.43       21.51     12.62 o 
  -2   0  13       23.60       21.90     12.15 o 
  -1   0  13      317.25      320.88     19.12 o 
   0   0  13       13.97       19.86     12.43 o 
   1   0  13      210.19      200.16     21.54 o 
   2   0  13      142.13      144.92     18.03 o 
   3   0  13        0.29       -7.08     17.19 o 
   4   0  13        8.96       -6.12     19.05 o 
  -4   1  13        6.23       -9.55     13.15 o 
  -3   1  13       22.15       13.50     13.09 o 
  -2   1  13       19.19       11.44     11.05 o 
  -1   1  13       50.78       32.87     14.30 o 
   0   1  13       69.94       93.85     14.14 o 
   1   1  13        6.03      -10.15     16.19 o 
   2   1  13       23.57       26.24     14.63 o 
   3   1  13        0.27      -16.17     16.17 o 
   4   1  13       14.66        9.11     31.84 o 
  -4   2  13        0.14       13.66     13.23 o 
  -3   2  13        0.20        7.22     11.95 o 
  -2   2  13       46.73       56.67     12.91 o 
  -1   2  13       10.71       -2.94     10.46 o 
   0   2  13       33.53       62.91     22.07 o 
   1   2  13        1.36       -7.19     16.02 o 
   2   2  13       29.54       41.42     14.59 o 
   3   2  13        2.30        0.76     15.99 o 
   4   2  13        9.05       33.48     24.26 o 
  -4   3  13        2.44        1.23     13.31 o 
  -3   3  13        0.18       -2.55     11.46 o 
  -2   3  13        8.80      -11.58     11.58 o 
  -1   3  13        2.50      -10.75     10.75 o 
   0   3  13        1.80       -1.24     10.94 o 
   1   3  13        8.28        9.86     25.38 o 
   2   3  13        2.30       -5.30     13.08 o 
   3   3  13       25.04       21.20     17.06 o 
   4   3  13       19.93        7.54     18.94 o 
  -3   4  13       14.57       27.23     15.85 o 
  -2   4  13        4.88       -7.61     12.26 o 
  -1   4  13        0.50        3.13     12.63 o 
   0   4  13        0.30      -13.53     13.53 o 
   1   4  13        0.29      -12.86     22.92 o 
   2   4  13        0.30      -14.25     29.61 o 
   3   4  13        2.94        2.30     20.41 o 
   4   4  13        0.55       10.60     19.23 o 
  -3   5  13       14.34        6.34     21.21 o 
  -2   5  13       19.53       11.63     33.34 o 
  -1   5  13        2.13        2.17     19.71 o 
   0   5  13        0.34       -4.66     13.41 o 
   1   5  13        8.57      -16.36     17.90 o 
   2   5  13        5.25        6.54     22.69 o 
   3   5  13        4.58       11.95     22.05 o 
   4   5  13        1.26       10.99     20.75 o 
  -2   6  13        4.58       51.44     38.31 o 
  -1   6  13        7.14       34.87     35.37 o 
   0   6  13       17.02       11.51     23.61 o 
   1   6  13        3.00      -19.55     19.55 o 
   2   6  13        5.41       21.20     24.64 o 
   3   6  13        5.51       -2.43     25.47 o 
  -2   7  13        2.70       74.26     41.56 o 
  -1   7  13       11.29       31.68     38.58 o 
   0   7  13        6.09      -24.17     24.17 o 
   1   7  13        2.66      -15.79     26.92 o 
   2   7  13        2.57      -18.77     26.24 o 
   3   7  13        6.27       -1.10     28.26 o 
   0   8  13       11.24       38.58     43.74 o 
   1   8  13       19.14       29.37     22.28 o 
   2   8  13        2.98       34.68     28.88 o 
  -2  -4  14       10.63      -22.85     28.58 o 
  -1  -4  14       10.54       16.74     39.10 o 
   0  -4  14       19.42       79.01     42.39 o 
   1  -4  14        0.65      -20.19     26.69 o 
  -3  -3  14        1.38       -5.47     16.10 o 
  -2  -3  14        6.39       -6.56     16.73 o 
  -1  -3  14        2.63       -5.29     35.85 o 
   0  -3  14       11.52       18.30     34.68 o 
   1  -3  14        8.52       11.32     20.33 o 
   2  -3  14        4.07      -18.62     25.92 o 
  -3  -2  14        8.51        2.46     16.36 o 
  -2  -2  14        3.34        7.42     18.17 o 
  -1  -2  14        0.88       -7.19     31.32 o 
   0  -2  14        4.10        9.27     18.80 o 
   1  -2  14        0.20       -0.71     19.37 o 
   2  -2  14        0.29       12.55     25.10 o 
   3  -2  14        2.48      -26.09     26.09 o 
  -3  -1  14        1.02       -2.67     21.01 o 
  -2  -1  14        2.78        3.44     14.40 o 
  -1  -1  14        1.01      -11.92     14.84 o 
   0  -1  14       11.72        1.37     17.08 o 
   1  -1  14        6.62       -5.89     17.41 o 
   2  -1  14        0.07      -22.59     23.25 o 
   3  -1  14        0.07       -8.28     25.73 o 
  -3   0  14       48.86       66.24     23.07 o 
  -2   0  14        0.44       -6.63     13.26 o 
  -1   0  14      100.18      103.16     30.60 o 
   0   0  14       91.86      126.33     20.23 o 
   1   0  14        1.75      -10.54     16.88 o 
   2   0  14       11.91      -11.20     22.69 o 
   3   0  14        2.22        6.09     24.46 o 
  -3   1  14       14.25       24.79     16.36 o 
  -2   1  14       14.52        8.73     14.26 o 
  -1   1  14        3.18       -1.51     19.51 o 
   0   1  14      169.51      173.63     21.28 o 
   1   1  14       69.33       67.25     19.82 o 
   2   1  14        6.34       15.30     17.85 o 
   3   1  14       11.84       31.36     25.82 o 
   4   1  14        4.00      -21.05     21.05 o 
  -3   2  14       11.30       32.96     15.82 o 
  -2   2  14       84.26       82.20     15.82 o 
  -1   2  14      100.72       79.63     15.54 o 
   0   2  14        0.12        4.11     17.53 o 
   1   2  14       70.77       64.52     19.17 o 
   2   2  14        7.37       -1.51     20.53 o 
   3   2  14        3.89      -16.96     16.96 o 
   4   2  14        4.89      -17.95     19.62 o 
  -3   3  14        5.09       -7.33     14.79 o 
  -2   3  14        4.29       11.09     12.82 o 
  -1   3  14       37.58       25.36     14.10 o 
   0   3  14       17.55       -8.35     19.36 o 
   1   3  14       41.98       40.20     19.55 o 
   2   3  14       71.19       76.35     20.05 o 
   3   3  14        8.92       16.92     24.49 o 
   4   3  14        1.42       -5.36     19.80 o 
  -3   4  14        3.62       -6.99     18.12 o 
  -2   4  14        3.48      -12.61     13.38 o 
  -1   4  14        3.05      -12.25     12.25 o 
   0   4  14        7.81      -13.16     15.29 o 
   1   4  14        3.73       12.13     18.64 o 
   2   4  14        8.51       -2.48     18.62 o 
   3   4  14       12.47       -1.16     24.68 o 
   4   4  14        8.75       13.89     21.14 o 
  -2   5  14        0.75      -12.34     14.41 o 
  -1   5  14        1.78      -17.39     17.39 o 
   0   5  14        1.24        6.47     40.74 o 
   1   5  14       40.20        9.79     20.70 o 
   2   5  14        8.44       -7.70     24.09 o 
   3   5  14        2.15      -28.92     28.92 o 
  -2   6  14        0.14      100.31     43.43 o 
  -1   6  14        0.03      -30.86     61.80 o 
   0   6  14       16.53       31.37     22.58 o 
   1   6  14        1.26       15.48     21.07 o 
   2   6  14        9.54       41.95     27.14 o 
   3   6  14        0.85       -9.04     26.92 o 
  -1   7  14        2.11       17.72     39.27 o 
   0   7  14        5.55       -3.06     29.42 o 
   1   7  14        1.82       26.17     23.27 o 
   2   7  14        4.32      -26.91     26.91 o 
  -2  -3  15       62.69       94.73     71.45 o 
  -1  -3  15        0.12      -36.26     36.26 o 
   0  -3  15       50.67       82.99     42.08 o 
   1  -3  15        7.22        2.73     22.21 o 
  -2  -2  15        2.95       -9.87     26.39 o 
  -1  -2  15       55.93       87.20     41.29 o 
   0  -2  15        2.36        3.93     31.20 o 
   1  -2  15       20.16       15.64     21.48 o 
   2  -2  15        3.35        0.94     27.49 o 
  -3  -1  15        0.30      -13.90     20.66 o 
  -2  -1  15        4.25       -4.15     15.60 o 
  -1  -1  15        0.73        1.23     32.93 o 
   0  -1  15        4.44       10.93     22.32 o 
   1  -1  15       16.45        7.84     19.79 o 
   2  -1  15        4.39       -5.55     34.02 o 
  -3   0  15        0.05       -9.80     14.61 o 
  -2   0  15        1.44      -11.66     15.56 o 
  -1   0  15        1.33       19.62     22.53 o 
   0   0  15       13.58       14.51     18.57 o 
   1   0  15        1.20      -18.59     18.59 o 
   2   0  15        1.19       -4.32     24.77 o 
   3   0  15        1.55       51.58     29.92 o 
  -3   1  15        1.10        4.10     15.43 o 
  -2   1  15        8.07      -14.13     14.13 o 
  -1   1  15        4.76      -14.06     21.55 o 
   0   1  15        5.19       -2.06     17.86 o 
   1   1  15        0.46        6.22     18.36 o 
   2   1  15        0.17      -23.02     23.02 o 
   3   1  15        0.07      -16.79     29.01 o 
  -3   2  15       37.78       45.04     17.43 o 
  -2   2  15        0.28      -11.28     19.18 o 
  -1   2  15        8.15       -7.34     19.27 o 
   0   2  15        1.23       -7.43     17.83 o 
   1   2  15        0.81       22.01     18.94 o 
   2   2  15        0.10      -22.10     22.10 o 
   3   2  15        1.40       -7.92     25.08 o 
  -3   3  15       19.12       21.84     16.43 o 
  -2   3  15       43.26       30.08     16.45 o 
  -1   3  15        0.72      -19.36     19.36 o 
   0   3  15       11.07       19.79     20.20 o 
   1   3  15        2.54      -11.43     18.15 o 
   2   3  15        1.55        1.53     30.17 o 
   3   3  15        0.11       13.38     26.82 o 
  -2   4  15        8.08       -2.81     14.44 o 
  -1   4  15        0.29      -17.55     17.55 o 
   0   4  15        7.02       15.82     18.48 o 
   1   4  15       24.30       -0.99     23.04 o 
   2   4  15        5.77       -4.09     25.19 o 
   3   4  15        0.66      -14.40     25.62 o 
  -2   5  15       19.34       -0.97     44.89 o 
  -1   5  15       14.60       26.99     28.51 o 
   0   5  15        0.84       20.06     28.19 o 
   1   5  15       18.76      -13.86     20.28 o 
   2   5  15       27.89       38.08     29.64 o 
   3   5  15        4.98      -18.53     26.44 o 
  -1   6  15       18.93       24.72     31.96 o 
   0   6  15       69.52       76.57     32.31 o 
   1   6  15       29.02       11.11     33.97 o 
   2   6  15        5.03       -7.84     27.63 o 
   0   7  15        0.33        6.78     32.13 o 
   1   7  15        8.51      -10.52     23.68 o 
  -1  -2  16       60.59       55.33     41.75 o 
   0  -2  16       22.46       70.67     43.43 o 
   1  -2  16        9.87        9.66     23.18 o 
  -2  -1  16        6.45       11.27     26.27 o 
  -1  -1  16       11.49       11.15     35.77 o 
   0  -1  16       55.81       60.04     26.97 o 
   1  -1  16        0.14       -3.10     25.35 o 
   2  -1  16       28.21       76.20     44.52 o 
  -2   0  16       35.38       27.90     26.91 o 
  -1   0  16       14.53       26.91     37.10 o 
   0   0  16       63.44       73.83     26.70 o 
   1   0  16      106.80       96.47     23.41 o 
   2   0  16        0.37      -13.74     26.03 o 
  -2   1  16        3.09        4.84     16.22 o 
  -1   1  16       30.80       47.58     42.04 o 
   0   1  16       15.85       10.01     19.38 o 
   1   1  16       14.62       19.12     20.58 o 
   2   1  16       20.44        3.84     27.51 o 
  -2   2  16        4.06        6.53     16.20 o 
  -1   2  16        3.36       -5.01     19.49 o 
   0   2  16       22.35       33.02     25.63 o 
   1   2  16        2.22       -3.79     20.08 o 
   2   2  16        1.00      -25.36     25.36 o 
  -2   3  16        5.22        0.74     23.19 o 
  -1   3  16       13.38       -2.70     18.93 o 
   0   3  16        0.00       15.03     42.91 o 
   1   3  16        4.33       -8.44     20.39 o 
   2   3  16        2.02       -7.46     32.35 o 
  -2   4  16        0.12      -24.37     27.10 o 
  -1   4  16        0.37      -19.85     19.85 o 
   0   4  16        0.33      -19.64     19.64 o 
   1   4  16        8.07      -13.84     21.58 o 
   2   4  16        6.19       -4.92     28.59 o 
  -1   5  16        0.92       37.22     53.22 o 
   0   5  16        0.27      -16.36     35.08 o 
   1   5  16        3.19       10.33     22.54 o 
   2   5  16       13.33        7.10     29.13 o 
   0   6  16        4.66       73.92     33.11 o 
   1   6  16        0.03       -7.45     24.34 o 
  -1   0  17        1.71       30.55     41.18 o 
   0   0  17        0.08       -8.43     26.32 o 
   1   0  17        0.45       -1.87     21.10 o 
  -1   1  17        7.37        6.36     57.47 o 
   0   1  17       14.92       27.87     38.02 o 
   1   1  17        2.04       -7.77     21.06 o 
  -1   2  17        3.13      -20.39     20.39 o 
   0   2  17       16.97       44.24     27.86 o 
   1   2  17       18.59       -5.88     21.57 o 
  -1   3  17        8.75        3.38     20.57 o 
   0   3  17        2.12        9.53     27.20 o 
   1   3  17        0.98      -21.95     21.95 o 
   0   4  17        3.92       -5.40     21.96 o 
   1   4  17        0.74        4.33     23.77 o 
                                                 
